# Supplementary material for: A fractal kinetics SI model can explain the dynamics of COVID-19 epidemics
Source: PLoS One. 2020 Aug 11;15(8):e0237304. doi: 10.1371/journal.pone.0237304 (PMC7418974; doi:10.1371/journal.pone.0237304)
Supplement: S1 File — The file contains the data that we have used for the estimation of the Fractal SI model parameters. It was obtained from [14] and contains COVID-19 data up to the 5 April 2020. (CSV) [file pone.0237304.s001.csv]

Case_Type	Difference	Cases	Date	Country_Region	Province_State	Admin2	Combined_Key	FIPS	Lat	Long	Prep_Flow_Runtime	Table_Names
Deaths	0	0	2/27/2020	Bahamas	N/A				25.0343	-77.3963	4/4/2020 9:27:11 PM	Time Series
Confirmed	0	16	2/16/2020	Germany	N/A				51	9	4/4/2020 9:27:11 PM	Time Series
Deaths	0	0	1/31/2020	Canada	Alberta				53.9333	-116.5765	4/4/2020 9:27:11 PM	Time Series
Deaths	0	0	3/4/2020	Australia	Queensland				-28.0167	153.4	4/4/2020 9:27:11 PM	Time Series
Confirmed	0	0	1/25/2020	Suriname	N/A				3.9193	-56.0278	4/4/2020 9:27:11 PM	Time Series
Deaths	0	0	2/7/2020	Estonia	N/A				58.5953	25.0136	4/4/2020 9:27:11 PM	Time Series
Confirmed	0	0	2/24/2020	Slovakia	N/A				48.669	19.699	4/4/2020 9:27:11 PM	Time Series
Deaths	0	0	3/23/2020	Timor-Leste	N/A				-8.874217	125.727539	4/4/2020 9:27:11 PM	Time Series
Deaths	0	6	2/24/2020	China	Hebei				39.549	116.1306	4/4/2020 9:27:11 PM	Time Series
Confirmed	0	0	2/7/2020	North Macedonia	N/A				41.6086	21.7453	4/4/2020 9:27:11 PM	Time Series
Confirmed	0	0	1/30/2020	Estonia	N/A				58.5953	25.0136	4/4/2020 9:27:11 PM	Time Series
Deaths	0	0	2/8/2020	Israel	N/A				31	35	4/4/2020 9:27:11 PM	Time Series
Deaths	0	0	2/29/2020	Namibia	N/A				-22.9576	18.4904	4/4/2020 9:27:11 PM	Time Series
Deaths	0	0	2/23/2020	Netherlands	Sint Maarten				18.0425	-63.0548	4/4/2020 9:27:11 PM	Time Series
Confirmed	2987	19665	2/5/2020	China	Hubei				30.9756	112.2707	4/4/2020 9:27:11 PM	Time Series
Deaths	0	0	3/11/2020	France	St Martin				18.0708	-63.0501	4/4/2020 9:27:11 PM	Time Series
Confirmed	18	1177	2/11/2020	China	Guangdong				23.3417	113.4244	4/4/2020 9:27:11 PM	Time Series
Confirmed	0	0	1/29/2020	Mozambique	N/A				-18.665695	35.529562	4/4/2020 9:27:11 PM	Time Series
Confirmed	0	387	3/25/2020	Argentina	N/A				-38.4161	-63.6167	4/4/2020 9:27:11 PM	Time Series
Deaths	0	0	2/16/2020	United Arab Emirates	N/A				24	54	4/4/2020 9:27:11 PM	Time Series
Deaths	0	0	2/15/2020	China	Yunnan				24.974	101.487	4/4/2020 9:27:11 PM	Time Series
Confirmed	0	2	3/14/2020	Honduras	N/A				15.2	-86.2419	4/4/2020 9:27:11 PM	Time Series
Deaths	0	0	3/18/2020	Malta	N/A				35.9375	14.3754	4/4/2020 9:27:11 PM	Time Series
Confirmed	0	0	2/21/2020	Gabon	N/A				-0.8037	11.6094	4/4/2020 9:27:11 PM	Time Series
Deaths	0	6	3/14/2020	China	Hainan				19.1959	109.7453	4/4/2020 9:27:11 PM	Time Series
Deaths	0	0	3/14/2020	United Kingdom	Bermuda				32.3078	-64.7505	4/4/2020 9:27:11 PM	Time Series
Confirmed	15	67	3/17/2020	Bulgaria	N/A				42.7339	25.4858	4/4/2020 9:27:11 PM	Time Series
Deaths	0	0	3/14/2020	Canada	Prince Edward Island				46.5107	-63.4168	4/4/2020 9:27:11 PM	Time Series
Deaths	0	0	3/5/2020	France	French Polynesia				-17.6797	149.4068	4/4/2020 9:27:11 PM	Time Series
Deaths	0	0	2/15/2020	Singapore	N/A				1.2833	103.8333	4/4/2020 9:27:11 PM	Time Series
Deaths	1	1	3/29/2020	New Zealand	N/A				-40.9006	174.886	4/4/2020 9:27:11 PM	Time Series
Confirmed	0	0	1/26/2020	Mexico	N/A				23.6345	-102.5528	4/4/2020 9:27:11 PM	Time Series
Confirmed	12	55	3/16/2020	Panama	N/A				8.538	-80.7821	4/4/2020 9:27:11 PM	Time Series
Deaths	0	0	2/18/2020	France	Mayotte				-12.8275	45.1662	4/4/2020 9:27:11 PM	Time Series
Confirmed	0	936	3/27/2020	China	Jiangxi				27.614	115.7221	4/4/2020 9:27:11 PM	Time Series
Deaths	0	0	2/1/2020	Ghana	N/A				7.9465	-1.0232	4/4/2020 9:27:11 PM	Time Series
Confirmed	0	19	2/1/2020	Thailand	N/A				15	101	4/4/2020 9:27:11 PM	Time Series
Deaths	0	0	2/10/2020	Costa Rica	N/A				9.7489	-83.7534	4/4/2020 9:27:11 PM	Time Series
Deaths	3	13	3/31/2020	Bosnia and Herzegovina	N/A				43.9159	17.6791	4/4/2020 9:27:11 PM	Time Series
Confirmed	0	0	1/25/2020	Brazil	N/A				-14.235	-51.9253	4/4/2020 9:27:11 PM	Time Series
Deaths	0	0	2/19/2020	Korea, South	N/A				36	128	4/4/2020 9:27:11 PM	Time Series
Deaths	157	2234	3/26/2020	Iran	N/A				32	53	4/4/2020 9:27:11 PM	Time Series
Deaths	1	1	3/20/2020	Canada	Alberta				53.9333	-116.5765	4/4/2020 9:27:11 PM	Time Series
Confirmed	0	0	2/1/2020	Saint Vincent and the Grenadines	N/A				12.9843	-61.2872	4/4/2020 9:27:11 PM	Time Series
Confirmed	0	1	3/6/2020	Tunisia	N/A				34	9	4/4/2020 9:27:11 PM	Time Series
Deaths	0	0	1/25/2020	China	Yunnan				24.974	101.487	4/4/2020 9:27:11 PM	Time Series
Confirmed	0	0	2/24/2020	Algeria	N/A				28.0339	1.6596	4/4/2020 9:27:11 PM	Time Series
Deaths	0	0	1/23/2020	Iraq	N/A				33	44	4/4/2020 9:27:11 PM	Time Series
Deaths	0	0	2/12/2020	Albania	N/A				41.1533	20.1683	4/4/2020 9:27:11 PM	Time Series
Deaths	0	0	2/2/2020	Nigeria	N/A				9.082	8.6753	4/4/2020 9:27:11 PM	Time Series
Confirmed	0	0	2/4/2020	Sierra Leone	N/A				8.460555	-11.779889	4/4/2020 9:27:11 PM	Time Series
Confirmed	1	3	3/21/2020	Liberia	N/A				6.4281	-9.4295	4/4/2020 9:27:11 PM	Time Series
Deaths	0	0	2/24/2020	Lebanon	N/A				33.8547	35.8623	4/4/2020 9:27:11 PM	Time Series
Deaths	0	0	2/28/2020	Laos	N/A				19.85627	102.495496	4/4/2020 9:27:11 PM	Time Series
Confirmed	5	56	3/26/2020	Liechtenstein	N/A				47.14	9.55	4/4/2020 9:27:11 PM	Time Series
Deaths	0	0	1/30/2020	Gambia	N/A				13.4432	-15.3101	4/4/2020 9:27:11 PM	Time Series
Deaths	0	0	2/20/2020	Nicaragua	N/A				12.8654	-85.2072	4/4/2020 9:27:11 PM	Time Series
Confirmed	5	14	3/21/2020	Cote d'Ivoire	N/A				7.54	-5.5471	4/4/2020 9:27:11 PM	Time Series
Confirmed	11	45	3/15/2020	Argentina	N/A				-38.4161	-63.6167	4/4/2020 9:27:11 PM	Time Series
Confirmed	0	0	2/11/2020	Holy See	N/A				41.9029	12.4534	4/4/2020 9:27:11 PM	Time Series
Deaths	0	0	3/4/2020	Armenia	N/A				40.0691	45.0382	4/4/2020 9:27:11 PM	Time Series
Deaths	0	0	3/13/2020	Georgia	N/A				42.3154	43.3569	4/4/2020 9:27:11 PM	Time Series
Confirmed	119	1950	3/29/2020	Luxembourg	N/A				49.8153	6.1296	4/4/2020 9:27:11 PM	Time Series
Confirmed	2	554	4/2/2020	China	Sichuan				30.6171	102.7103	4/4/2020 9:27:11 PM	Time Series
Confirmed	0	0	2/21/2020	Canada	Alberta				53.9333	-116.5765	4/4/2020 9:27:11 PM	Time Series
Deaths	0	0	1/25/2020	Cote d'Ivoire	N/A				7.54	-5.5471	4/4/2020 9:27:11 PM	Time Series
Confirmed	2	20	4/4/2020	Haiti	N/A				18.9712	-72.2852	4/4/2020 9:27:11 PM	Time Series
Confirmed	0	0	2/18/2020	Grenada	N/A				12.1165	-61.679	4/4/2020 9:27:11 PM	Time Series
Deaths	0	0	2/13/2020	Czechia	N/A				49.8175	15.473	4/4/2020 9:27:11 PM	Time Series
Confirmed	1	2	3/7/2020	Canada	Alberta				53.9333	-116.5765	4/4/2020 9:27:11 PM	Time Series
Confirmed	0	0	2/29/2020	Canada	Nova Scotia				44.682	-63.7443	4/4/2020 9:27:11 PM	Time Series
Deaths	0	6	2/18/2020	China	Anhui				31.8257	117.2264	4/4/2020 9:27:11 PM	Time Series
Confirmed	0	0	3/19/2020	Mozambique	N/A				-18.665695	35.529562	4/4/2020 9:27:11 PM	Time Series
Confirmed	0	539	3/7/2020	China	Sichuan				30.6171	102.7103	4/4/2020 9:27:11 PM	Time Series
Confirmed	0	0	2/17/2020	Guyana	N/A				5	-58.75	4/4/2020 9:27:11 PM	Time Series
Deaths	0	1	2/21/2020	Taiwan*	N/A				23.7	121	4/4/2020 9:27:11 PM	Time Series
Deaths	0	0	3/14/2020	Chad	N/A				15.4542	18.7322	4/4/2020 9:27:11 PM	Time Series
Confirmed	0	0	2/9/2020	Andorra	N/A				42.5063	1.5218	4/4/2020 9:27:11 PM	Time Series
Confirmed	0	0	3/14/2020	Gambia	N/A				13.4432	-15.3101	4/4/2020 9:27:11 PM	Time Series
Deaths	0	0	3/14/2020	Afghanistan	N/A				33	65	4/4/2020 9:27:11 PM	Time Series
Confirmed	1	8	3/31/2020	Saint Kitts and Nevis	N/A				17.357822	-62.782998	4/4/2020 9:27:11 PM	Time Series
Deaths	0	0	3/1/2020	Canada	Manitoba				53.7609	-98.8139	4/4/2020 9:27:11 PM	Time Series
Deaths	0	0	3/3/2020	France	New Caledonia				-20.9043	165.618	4/4/2020 9:27:11 PM	Time Series
Deaths	0	0	1/27/2020	Uganda	N/A				1	32	4/4/2020 9:27:11 PM	Time Series
Deaths	0	0	3/12/2020	Chile	N/A				-35.6751	-71.543	4/4/2020 9:27:11 PM	Time Series
Deaths	0	0	2/23/2020	Thailand	N/A				15	101	4/4/2020 9:27:11 PM	Time Series
Confirmed	15	31	3/10/2020	Slovenia	N/A				46.1512	14.9955	4/4/2020 9:27:11 PM	Time Series
Confirmed	0	0	2/16/2020	Afghanistan	N/A				33	65	4/4/2020 9:27:11 PM	Time Series
Confirmed	0	0	2/22/2020	Brunei	N/A				4.5353	114.7277	4/4/2020 9:27:11 PM	Time Series
Deaths	0	0	2/14/2020	Oman	N/A				21	57	4/4/2020 9:27:11 PM	Time Series
Confirmed	0	0	1/27/2020	United Kingdom	Isle of Man				54.2361	-4.5481	4/4/2020 9:27:11 PM	Time Series
Confirmed	0	0	2/17/2020	Paraguay	N/A				-23.4425	-58.4438	4/4/2020 9:27:11 PM	Time Series
Confirmed	0	0	3/5/2020	United Kingdom	Cayman Islands				19.3133	-81.2546	4/4/2020 9:27:11 PM	Time Series
Deaths	0	0	2/29/2020	Romania	N/A				45.9432	24.9668	4/4/2020 9:27:11 PM	Time Series
Confirmed	8	35	1/30/2020	China	Shanxi				37.5777	112.2922	4/4/2020 9:27:11 PM	Time Series
Deaths	0	0	2/15/2020	Belarus	N/A				53.7098	27.9534	4/4/2020 9:27:11 PM	Time Series
Confirmed	0	0	2/23/2020	Nicaragua	N/A				12.8654	-85.2072	4/4/2020 9:27:11 PM	Time Series
Confirmed	2	3	3/19/2020	Congo (Brazzaville)	N/A				-4.0383	21.7587	4/4/2020 9:27:11 PM	Time Series
Deaths	0	0	3/11/2020	Liberia	N/A				6.4281	-9.4295	4/4/2020 9:27:11 PM	Time Series
Deaths	0	0	3/13/2020	France	French Guiana				3.9339	-53.1258	4/4/2020 9:27:11 PM	Time Series
Confirmed	0	0	2/9/2020	Australia	Western Australia				-31.9505	115.8605	4/4/2020 9:27:11 PM	Time Series
Confirmed	0	0	3/13/2020	Eritrea	N/A				15.1794	39.7823	4/4/2020 9:27:11 PM	Time Series
Confirmed	0	0	3/6/2020	Madagascar	N/A				-18.7669	46.8691	4/4/2020 9:27:11 PM	Time Series
Confirmed	0	1	3/5/2020	Andorra	N/A				42.5063	1.5218	4/4/2020 9:27:11 PM	Time Series
Deaths	0	0	3/7/2020	Malta	N/A				35.9375	14.3754	4/4/2020 9:27:11 PM	Time Series
Deaths	0	0	3/7/2020	Rwanda	N/A				-1.9403	29.8739	4/4/2020 9:27:11 PM	Time Series
Deaths	0	0	1/31/2020	China	Macau				22.1667	113.55	4/4/2020 9:27:11 PM	Time Series
Confirmed	0	0	1/30/2020	France	Martinique				14.6415	-61.0242	4/4/2020 9:27:11 PM	Time Series
Deaths	0	1	3/10/2020	Taiwan*	N/A				23.7	121	4/4/2020 9:27:11 PM	Time Series
Deaths	0	0	2/15/2020	France	New Caledonia				-20.9043	165.618	4/4/2020 9:27:11 PM	Time Series
Deaths	0	0	2/18/2020	Bahrain	N/A				26.0275	50.55	4/4/2020 9:27:11 PM	Time Series
Deaths	2	8	3/25/2020	Argentina	N/A				-38.4161	-63.6167	4/4/2020 9:27:11 PM	Time Series
Confirmed	0	0	1/24/2020	Sweden	N/A				63	16	4/4/2020 9:27:11 PM	Time Series
Confirmed	0	0	1/28/2020	Senegal	N/A				14.4974	-14.4524	4/4/2020 9:27:11 PM	Time Series
Confirmed	58	553	4/4/2020	Tunisia	N/A				34	9	4/4/2020 9:27:11 PM	Time Series
Deaths	0	0	3/16/2020	Eswatini	N/A				-26.5225	31.4659	4/4/2020 9:27:11 PM	Time Series
Deaths	0	0	3/13/2020	Liberia	N/A				6.4281	-9.4295	4/4/2020 9:27:11 PM	Time Series
Confirmed	0	0	1/24/2020	Bolivia	N/A				-16.2902	-63.5887	4/4/2020 9:27:11 PM	Time Series
Deaths	0	0	3/1/2020	Georgia	N/A				42.3154	43.3569	4/4/2020 9:27:11 PM	Time Series
Deaths	0	0	2/3/2020	Ireland	N/A				53.1424	-7.6921	4/4/2020 9:27:11 PM	Time Series
Deaths	0	0	3/8/2020	Holy See	N/A				41.9029	12.4534	4/4/2020 9:27:11 PM	Time Series
Confirmed	0	0	3/5/2020	Saint Lucia	N/A				13.9094	-60.9789	4/4/2020 9:27:11 PM	Time Series
Confirmed	0	548	3/28/2020	China	Sichuan				30.6171	102.7103	4/4/2020 9:27:11 PM	Time Series
Confirmed	0	0	2/11/2020	Honduras	N/A				15.2	-86.2419	4/4/2020 9:27:11 PM	Time Series
Deaths	0	0	3/9/2020	Mauritania	N/A				21.0079	10.9408	4/4/2020 9:27:11 PM	Time Series
Deaths	0	0	2/14/2020	Togo	N/A				8.6195	0.8248	4/4/2020 9:27:11 PM	Time Series
Deaths	0	0	4/2/2020	Bhutan	N/A				27.5142	90.4336	4/4/2020 9:27:11 PM	Time Series
Deaths	0	0	2/23/2020	China	Ningxia				37.2692	106.1655	4/4/2020 9:27:11 PM	Time Series
Confirmed	88	989	3/30/2020	Panama	N/A				8.538	-80.7821	4/4/2020 9:27:11 PM	Time Series
Confirmed	0	0	2/11/2020	Bahrain	N/A				26.0275	50.55	4/4/2020 9:27:11 PM	Time Series
Confirmed	0	1	3/17/2020	Liberia	N/A				6.4281	-9.4295	4/4/2020 9:27:11 PM	Time Series
Confirmed	96	155	3/13/2020	Finland	N/A				64	26	4/4/2020 9:27:11 PM	Time Series
Deaths	0	0	1/30/2020	China	Anhui				31.8257	117.2264	4/4/2020 9:27:11 PM	Time Series
Deaths	0	0	2/26/2020	Belgium	N/A				50.8333	4	4/4/2020 9:27:11 PM	Time Series
Deaths	0	0	3/7/2020	Poland	N/A				51.9194	19.1451	4/4/2020 9:27:11 PM	Time Series
Deaths	0	22	3/28/2020	China	Henan				33.882	113.614	4/4/2020 9:27:11 PM	Time Series
Deaths	1	1	1/23/2020	China	Hebei				39.549	116.1306	4/4/2020 9:27:11 PM	Time Series
Confirmed	2	552	4/1/2020	China	Sichuan				30.6171	102.7103	4/4/2020 9:27:11 PM	Time Series
Confirmed	6	32	1/23/2020	China	Guangdong				23.3417	113.4244	4/4/2020 9:27:11 PM	Time Series
Deaths	0	4	2/23/2020	China	Shandong				36.3427	118.1498	4/4/2020 9:27:11 PM	Time Series
Confirmed	3	28	3/7/2020	Canada	Ontario				51.2538	-85.3232	4/4/2020 9:27:11 PM	Time Series
Deaths	0	0	2/28/2020	Jordan	N/A				31.24	36.51	4/4/2020 9:27:11 PM	Time Series
Deaths	0	0	2/20/2020	Denmark	Greenland				71.7069	-42.6043	4/4/2020 9:27:11 PM	Time Series
Confirmed	0	0	2/1/2020	Haiti	N/A				18.9712	-72.2852	4/4/2020 9:27:11 PM	Time Series
Deaths	0	0	2/6/2020	Burkina Faso	N/A				12.2383	-1.5616	4/4/2020 9:27:11 PM	Time Series
Confirmed	9	24	3/11/2020	Georgia	N/A				42.3154	43.3569	4/4/2020 9:27:11 PM	Time Series
Deaths	1	50	4/1/2020	Greece	N/A				39.0742	21.8243	4/4/2020 9:27:11 PM	Time Series
Confirmed	-1	146	3/18/2020	China	Guizhou				26.8154	106.8748	4/4/2020 9:27:11 PM	Time Series
Confirmed	0	0	1/25/2020	Netherlands	N/A				52.1326	5.2913	4/4/2020 9:27:11 PM	Time Series
Deaths	0	0	1/25/2020	Netherlands	N/A				52.1326	5.2913	4/4/2020 9:27:11 PM	Time Series
Deaths	0	0	1/28/2020	Estonia	N/A				58.5953	25.0136	4/4/2020 9:27:11 PM	Time Series
Deaths	0	0	3/7/2020	Liechtenstein	N/A				47.14	9.55	4/4/2020 9:27:11 PM	Time Series
Deaths	0	0	2/11/2020	Mexico	N/A				23.6345	-102.5528	4/4/2020 9:27:11 PM	Time Series
Deaths	0	0	1/28/2020	China	Guangdong				23.3417	113.4244	4/4/2020 9:27:11 PM	Time Series
Confirmed	0	0	3/2/2020	Saint Vincent and the Grenadines	N/A				12.9843	-61.2872	4/4/2020 9:27:11 PM	Time Series
Deaths	0	1	3/26/2020	Nigeria	N/A				9.082	8.6753	4/4/2020 9:27:11 PM	Time Series
Deaths	0	0	1/24/2020	Australia	Victoria				-37.8136	144.9631	4/4/2020 9:27:11 PM	Time Series
Confirmed	0	0	2/20/2020	France	Martinique				14.6415	-61.0242	4/4/2020 9:27:11 PM	Time Series
Deaths	0	0	2/26/2020	Australia	Victoria				-37.8136	144.9631	4/4/2020 9:27:11 PM	Time Series
Confirmed	0	3	3/25/2020	Chad	N/A				15.4542	18.7322	4/4/2020 9:27:11 PM	Time Series
Deaths	0	1	3/31/2020	Canada	Manitoba				53.7609	-98.8139	4/4/2020 9:27:11 PM	Time Series
Deaths	0	1	2/12/2020	China	Guizhou				26.8154	106.8748	4/4/2020 9:27:11 PM	Time Series
Confirmed	0	0	1/24/2020	Haiti	N/A				18.9712	-72.2852	4/4/2020 9:27:11 PM	Time Series
Confirmed	92	470	3/25/2020	Colombia	N/A				4.5709	-74.2973	4/4/2020 9:27:11 PM	Time Series
Confirmed	0	0	2/20/2020	Denmark	Faroe Islands				61.8926	-6.9118	4/4/2020 9:27:11 PM	Time Series
Deaths	18	86	3/29/2020	Austria	N/A				47.5162	14.5501	4/4/2020 9:27:11 PM	Time Series
Deaths	0	0	2/19/2020	Kazakhstan	N/A				48.0196	66.9237	4/4/2020 9:27:11 PM	Time Series
Confirmed	18	67	3/19/2020	Cyprus	N/A				35.1264	33.4299	4/4/2020 9:27:11 PM	Time Series
Confirmed	0	0	3/9/2020	Namibia	N/A				-22.9576	18.4904	4/4/2020 9:27:11 PM	Time Series
Deaths	0	0	1/31/2020	United Kingdom	N/A				55.3781	-3.436	4/4/2020 9:27:11 PM	Time Series
Confirmed	0	0	2/28/2020	Chad	N/A				15.4542	18.7322	4/4/2020 9:27:11 PM	Time Series
Confirmed	16	40	3/22/2020	Afghanistan	N/A				33	65	4/4/2020 9:27:11 PM	Time Series
Deaths	0	0	1/30/2020	Canada	Nova Scotia				44.682	-63.7443	4/4/2020 9:27:11 PM	Time Series
Confirmed	0	0	3/9/2020	Zambia	N/A				-15.4167	28.2833	4/4/2020 9:27:11 PM	Time Series
Deaths	1	1	3/29/2020	Cote d'Ivoire	N/A				7.54	-5.5471	4/4/2020 9:27:11 PM	Time Series
Deaths	0	1	2/28/2020	China	Shaanxi				35.1917	108.8701	4/4/2020 9:27:11 PM	Time Series
Deaths	0	0	3/19/2020	Sierra Leone	N/A				8.460555	-11.779889	4/4/2020 9:27:11 PM	Time Series
Deaths	0	0	3/27/2020	Saint Lucia	N/A				13.9094	-60.9789	4/4/2020 9:27:11 PM	Time Series
Confirmed	0	0	1/31/2020	El Salvador	N/A				13.7942	-88.8965	4/4/2020 9:27:11 PM	Time Series
Deaths	0	0	3/6/2020	Sierra Leone	N/A				8.460555	-11.779889	4/4/2020 9:27:11 PM	Time Series
Deaths	0	1	3/17/2020	Guyana	N/A				5	-58.75	4/4/2020 9:27:11 PM	Time Series
Deaths	0	0	2/26/2020	Guyana	N/A				5	-58.75	4/4/2020 9:27:11 PM	Time Series
Deaths	1	12	4/3/2020	North Macedonia	N/A				41.6086	21.7453	4/4/2020 9:27:11 PM	Time Series
Deaths	0	0	2/15/2020	Papua New Guinea	N/A				-6.315	143.9555	4/4/2020 9:27:11 PM	Time Series
Confirmed	0	0	2/6/2020	Ecuador	N/A				-1.8312	-78.1834	4/4/2020 9:27:11 PM	Time Series
Confirmed	0	1	2/18/2020	Egypt	N/A				26	30	4/4/2020 9:27:11 PM	Time Series
Deaths	0	0	2/26/2020	France	Martinique				14.6415	-61.0242	4/4/2020 9:27:11 PM	Time Series
Deaths	0	0	2/23/2020	Burma	N/A				21.9162	95.956	4/4/2020 9:27:11 PM	Time Series
Confirmed	0	4	3/25/2020	Eswatini	N/A				-26.5225	31.4659	4/4/2020 9:27:11 PM	Time Series
Deaths	0	0	2/20/2020	France	Saint Barthelemy				17.9	-62.8333	4/4/2020 9:27:11 PM	Time Series
Deaths	0	0	2/10/2020	Nicaragua	N/A				12.8654	-85.2072	4/4/2020 9:27:11 PM	Time Series
Deaths	2	8	3/26/2020	Canada	Quebec				52.9399	-73.5491	4/4/2020 9:27:11 PM	Time Series
Deaths	0	0	3/5/2020	Azerbaijan	N/A				40.1431	47.5769	4/4/2020 9:27:11 PM	Time Series
Deaths	0	1	4/3/2020	Monaco	N/A				43.7333	7.4167	4/4/2020 9:27:11 PM	Time Series
Deaths	0	6	4/2/2020	China	Chongqing				30.0572	107.874	4/4/2020 9:27:11 PM	Time Series
Confirmed	0	0	1/29/2020	Slovakia	N/A				48.669	19.699	4/4/2020 9:27:11 PM	Time Series
Confirmed	0	0	1/26/2020	Georgia	N/A				42.3154	43.3569	4/4/2020 9:27:11 PM	Time Series
Deaths	192	705	3/31/2020	Belgium	N/A				50.8333	4	4/4/2020 9:27:11 PM	Time Series
Deaths	1	2	3/17/2020	Ukraine	N/A				48.3794	31.1656	4/4/2020 9:27:11 PM	Time Series
Deaths	0	0	2/23/2020	United Kingdom	British Virgin Islands				18.4207	-64.64	4/4/2020 9:27:11 PM	Time Series
Confirmed	38	183	3/28/2020	France	Reunion				-21.1351	55.2471	4/4/2020 9:27:11 PM	Time Series
Confirmed	0	124	3/9/2020	China	Gansu				37.8099	101.0583	4/4/2020 9:27:11 PM	Time Series
Confirmed	1	293	2/19/2020	China	Fujian				26.0789	117.9874	4/4/2020 9:27:11 PM	Time Series
Deaths	0	0	3/9/2020	Qatar	N/A				25.3548	51.1839	4/4/2020 9:27:11 PM	Time Series
Deaths	0	0	4/3/2020	Australia	Northern Territory				-12.4634	130.8456	4/4/2020 9:27:11 PM	Time Series
Confirmed	0	0	2/4/2020	Mauritius	N/A				-20.2	57.5	4/4/2020 9:27:11 PM	Time Series
Confirmed	1131	2369	3/25/2020	Israel	N/A				31	35	4/4/2020 9:27:11 PM	Time Series
Deaths	2	18	3/29/2020	Peru	N/A				-9.19	-75.0152	4/4/2020 9:27:11 PM	Time Series
Confirmed	0	0	1/31/2020	Belgium	N/A				50.8333	4	4/4/2020 9:27:11 PM	Time Series
Confirmed	0	18	3/17/2020	China	Qinghai				35.7452	95.9956	4/4/2020 9:27:11 PM	Time Series
Confirmed	0	0	3/6/2020	Netherlands	Curacao				12.1696	-68.99	4/4/2020 9:27:11 PM	Time Series
Deaths	0	0	3/9/2020	United Kingdom	Montserrat				16.7425	-62.1874	4/4/2020 9:27:11 PM	Time Series
Confirmed	0	0	2/9/2020	Canada	New Brunswick				46.5653	-66.4619	4/4/2020 9:27:11 PM	Time Series
Confirmed	14	80	3/21/2020	Moldova	N/A				47.4116	28.3699	4/4/2020 9:27:11 PM	Time Series
Deaths	0	0	2/25/2020	Antigua and Barbuda	N/A				17.0608	-61.7964	4/4/2020 9:27:11 PM	Time Series
Deaths	1	8	3/23/2020	Poland	N/A				51.9194	19.1451	4/4/2020 9:27:11 PM	Time Series
Confirmed	32	345	3/19/2020	Singapore	N/A				1.2833	103.8333	4/4/2020 9:27:11 PM	Time Series
Confirmed	0	0	2/10/2020	Kyrgyzstan	N/A				41.2044	74.7661	4/4/2020 9:27:11 PM	Time Series
Deaths	0	0	3/8/2020	Bahrain	N/A				26.0275	50.55	4/4/2020 9:27:11 PM	Time Series
Confirmed	0	0	2/26/2020	Cuba	N/A				22	-80	4/4/2020 9:27:11 PM	Time Series
Deaths	0	0	3/19/2020	Netherlands	Aruba				12.5186	-70.0358	4/4/2020 9:27:11 PM	Time Series
Deaths	0	0	1/23/2020	United Kingdom	Montserrat				16.7425	-62.1874	4/4/2020 9:27:11 PM	Time Series
Deaths	0	1	3/22/2020	Cuba	N/A				22	-80	4/4/2020 9:27:11 PM	Time Series
Confirmed	0	0	2/22/2020	Afghanistan	N/A				33	65	4/4/2020 9:27:11 PM	Time Series
Deaths	0	0	2/19/2020	United Kingdom	Channel Islands				49.3723	-2.3644	4/4/2020 9:27:11 PM	Time Series
Confirmed	0	0	3/26/2020	Sierra Leone	N/A				8.460555	-11.779889	4/4/2020 9:27:11 PM	Time Series
Confirmed	5	72	2/15/2020	Singapore	N/A				1.2833	103.8333	4/4/2020 9:27:11 PM	Time Series
Confirmed	0	0	2/10/2020	Burkina Faso	N/A				12.2383	-1.5616	4/4/2020 9:27:11 PM	Time Series
Confirmed	0	0	1/28/2020	Australia	Australian Capital Territory				-35.4735	149.0124	4/4/2020 9:27:11 PM	Time Series
Confirmed	7	101	3/6/2020	Sweden	N/A				63	16	4/4/2020 9:27:11 PM	Time Series
Confirmed	0	0	2/22/2020	Benin	N/A				9.3077	2.3158	4/4/2020 9:27:11 PM	Time Series
Deaths	0	0	2/25/2020	North Macedonia	N/A				41.6086	21.7453	4/4/2020 9:27:11 PM	Time Series
Deaths	0	0	3/13/2020	Cambodia	N/A				11.55	104.9167	4/4/2020 9:27:11 PM	Time Series
Confirmed	0	1	3/3/2020	Latvia	N/A				56.8796	24.6032	4/4/2020 9:27:11 PM	Time Series
Confirmed	227	1251	3/30/2020	India	N/A				21	78	4/4/2020 9:27:11 PM	Time Series
Confirmed	1	40	4/4/2020	France	French Polynesia				-17.6797	149.4068	4/4/2020 9:27:11 PM	Time Series
Confirmed	7	71	3/23/2020	France	Reunion				-21.1351	55.2471	4/4/2020 9:27:11 PM	Time Series
Confirmed	123	1306	3/22/2020	Malaysia	N/A				2.5	112.5	4/4/2020 9:27:11 PM	Time Series
Deaths	0	0	2/28/2020	Senegal	N/A				14.4974	-14.4524	4/4/2020 9:27:11 PM	Time Series
Deaths	0	0	2/5/2020	Guinea	N/A				9.9456	-9.6966	4/4/2020 9:27:11 PM	Time Series
Confirmed	0	0	2/27/2020	Syria	N/A				34.802075	38.996815	4/4/2020 9:27:11 PM	Time Series
Confirmed	0	0	3/5/2020	United Kingdom	Turks and Caicos Islands				21.694	-71.7979	4/4/2020 9:27:11 PM	Time Series
Deaths	0	0	3/21/2020	Laos	N/A				19.85627	102.495496	4/4/2020 9:27:11 PM	Time Series
Deaths	0	0	1/26/2020	Russia	N/A				60	90	4/4/2020 9:27:11 PM	Time Series
Confirmed	1	1	3/19/2020	Fiji	N/A				-17.7134	178.065	4/4/2020 9:27:11 PM	Time Series
Deaths	0	0	2/4/2020	Argentina	N/A				-38.4161	-63.6167	4/4/2020 9:27:11 PM	Time Series
Confirmed	0	705	3/1/2020	Cruise Ship	N/A						4/4/2020 9:27:11 PM	Time Series
Confirmed	0	76	3/4/2020	China	Xinjiang				41.1129	85.2401	4/4/2020 9:27:11 PM	Time Series
Deaths	0	0	3/6/2020	Luxembourg	N/A				49.8153	6.1296	4/4/2020 9:27:11 PM	Time Series
Confirmed	55	745	3/29/2020	Argentina	N/A				-38.4161	-63.6167	4/4/2020 9:27:11 PM	Time Series
Confirmed	1	38	3/30/2020	China	Macau				22.1667	113.55	4/4/2020 9:27:11 PM	Time Series
Deaths	0	0	2/19/2020	Panama	N/A				8.538	-80.7821	4/4/2020 9:27:11 PM	Time Series
Deaths	183	1011	4/2/2020	Belgium	N/A				50.8333	4	4/4/2020 9:27:11 PM	Time Series
Confirmed	0	0	3/4/2020	Gambia	N/A				13.4432	-15.3101	4/4/2020 9:27:11 PM	Time Series
Confirmed	0	134	3/24/2020	China	Shanxi				37.5777	112.2922	4/4/2020 9:27:11 PM	Time Series
Deaths	0	0	3/17/2020	Gabon	N/A				-0.8037	11.6094	4/4/2020 9:27:11 PM	Time Series
Deaths	0	0	2/15/2020	Saudi Arabia	N/A				24	45	4/4/2020 9:27:11 PM	Time Series
Confirmed	1	154	2/12/2020	China	Yunnan				24.974	101.487	4/4/2020 9:27:11 PM	Time Series
Confirmed	0	0	3/1/2020	Timor-Leste	N/A				-8.874217	125.727539	4/4/2020 9:27:11 PM	Time Series
Confirmed	0	0	2/1/2020	Andorra	N/A				42.5063	1.5218	4/4/2020 9:27:11 PM	Time Series
Confirmed	0	0	3/3/2020	Sierra Leone	N/A				8.460555	-11.779889	4/4/2020 9:27:11 PM	Time Series
Confirmed	10	94	3/30/2020	Kyrgyzstan	N/A				41.2044	74.7661	4/4/2020 9:27:11 PM	Time Series
Confirmed	0	0	1/28/2020	Rwanda	N/A				-1.9403	29.8739	4/4/2020 9:27:11 PM	Time Series
Deaths	0	0	1/30/2020	Canada	Alberta				53.9333	-116.5765	4/4/2020 9:27:11 PM	Time Series
Deaths	1	3	3/19/2020	Portugal	N/A				39.3999	-8.2245	4/4/2020 9:27:11 PM	Time Series
Deaths	0	0	3/20/2020	North Macedonia	N/A				41.6086	21.7453	4/4/2020 9:27:11 PM	Time Series
Confirmed	0	1	3/23/2020	Syria	N/A				34.802075	38.996815	4/4/2020 9:27:11 PM	Time Series
Confirmed	0	12	3/8/2020	Croatia	N/A				45.1	15.2	4/4/2020 9:27:11 PM	Time Series
Deaths	0	0	2/23/2020	Pakistan	N/A				30.3753	69.3451	4/4/2020 9:27:11 PM	Time Series
Deaths	0	0	1/30/2020	Dominica	N/A				15.415	-61.371	4/4/2020 9:27:11 PM	Time Series
Deaths	15	102	3/28/2020	Indonesia	N/A				-0.7893	113.9213	4/4/2020 9:27:11 PM	Time Series
Deaths	0	0	3/8/2020	China	Tibet				31.6927	88.0924	4/4/2020 9:27:11 PM	Time Series
Deaths	0	0	1/31/2020	Denmark	Greenland				71.7069	-42.6043	4/4/2020 9:27:11 PM	Time Series
Confirmed	0	0	2/13/2020	Romania	N/A				45.9432	24.9668	4/4/2020 9:27:11 PM	Time Series
Confirmed	39	459	4/1/2020	Bosnia and Herzegovina	N/A				43.9159	17.6791	4/4/2020 9:27:11 PM	Time Series
Deaths	0	0	3/8/2020	Panama	N/A				8.538	-80.7821	4/4/2020 9:27:11 PM	Time Series
Confirmed	0	0	3/4/2020	Bosnia and Herzegovina	N/A				43.9159	17.6791	4/4/2020 9:27:11 PM	Time Series
Confirmed	3	5	3/23/2020	Benin	N/A				9.3077	2.3158	4/4/2020 9:27:11 PM	Time Series
Deaths	0	0	2/4/2020	Georgia	N/A				42.3154	43.3569	4/4/2020 9:27:11 PM	Time Series
Deaths	0	0	3/7/2020	Ghana	N/A				7.9465	-1.0232	4/4/2020 9:27:11 PM	Time Series
Deaths	1	2	1/30/2020	China	Heilongjiang				47.862	127.7615	4/4/2020 9:27:11 PM	Time Series
Deaths	0	3	3/3/2020	China	Shanghai				31.202	121.4491	4/4/2020 9:27:11 PM	Time Series
Confirmed	0	0	3/7/2020	France	St Martin				18.0708	-63.0501	4/4/2020 9:27:11 PM	Time Series
Deaths	0	11	2/15/2020	China	Heilongjiang				47.862	127.7615	4/4/2020 9:27:11 PM	Time Series
Deaths	0	1	3/27/2020	Kenya	N/A				-0.0236	37.9062	4/4/2020 9:27:11 PM	Time Series
Deaths	0	0	3/17/2020	Mexico	N/A				23.6345	-102.5528	4/4/2020 9:27:11 PM	Time Series
Deaths	0	0	2/18/2020	Latvia	N/A				56.8796	24.6032	4/4/2020 9:27:11 PM	Time Series
Deaths	0	0	2/2/2020	France	Guadeloupe				16.25	-61.5833	4/4/2020 9:27:11 PM	Time Series
Deaths	0	0	3/7/2020	United Kingdom	Channel Islands				49.3723	-2.3644	4/4/2020 9:27:11 PM	Time Series
Confirmed	6	236	3/31/2020	San Marino	N/A				43.9424	12.4578	4/4/2020 9:27:11 PM	Time Series
Confirmed	0	0	2/8/2020	Canada	Saskatchewan				52.9399	-106.4509	4/4/2020 9:27:11 PM	Time Series
Confirmed	0	43	3/22/2020	Uzbekistan	N/A				41.3775	64.5853	4/4/2020 9:27:11 PM	Time Series
Deaths	0	0	1/25/2020	Tanzania	N/A				-6.369	34.8888	4/4/2020 9:27:11 PM	Time Series
Deaths	0	0	2/14/2020	Paraguay	N/A				-23.4425	-58.4438	4/4/2020 9:27:11 PM	Time Series
Deaths	0	1	3/19/2020	China	Zhejiang				29.1832	120.0934	4/4/2020 9:27:11 PM	Time Series
Deaths	0	0	3/9/2020	Algeria	N/A				28.0339	1.6596	4/4/2020 9:27:11 PM	Time Series
Confirmed	0	1	2/27/2020	China	Tibet				31.6927	88.0924	4/4/2020 9:27:11 PM	Time Series
Deaths	0	0	3/7/2020	Lithuania	N/A				55.1694	23.8813	4/4/2020 9:27:11 PM	Time Series
Deaths	0	0	3/15/2020	Russia	N/A				60	90	4/4/2020 9:27:11 PM	Time Series
Deaths	0	0	3/22/2020	Gambia	N/A				13.4432	-15.3101	4/4/2020 9:27:11 PM	Time Series
Deaths	0	0	3/6/2020	Ecuador	N/A				-1.8312	-78.1834	4/4/2020 9:27:11 PM	Time Series
Confirmed	32	231	3/28/2020	Moldova	N/A				47.4116	28.3699	4/4/2020 9:27:11 PM	Time Series
Confirmed	0	0	3/4/2020	United Kingdom	Channel Islands				49.3723	-2.3644	4/4/2020 9:27:11 PM	Time Series
Confirmed	18	274	3/2/2020	Japan	N/A				36	138	4/4/2020 9:27:11 PM	Time Series
Confirmed	1281	6575	3/21/2020	Switzerland	N/A				46.8182	8.2275	4/4/2020 9:27:11 PM	Time Series
Deaths	0	0	2/28/2020	Colombia	N/A				4.5709	-74.2973	4/4/2020 9:27:11 PM	Time Series
Confirmed	0	1	2/20/2020	China	Tibet				31.6927	88.0924	4/4/2020 9:27:11 PM	Time Series
Confirmed	0	0	2/15/2020	Canada	Manitoba				53.7609	-98.8139	4/4/2020 9:27:11 PM	Time Series
Deaths	0	0	2/18/2020	France	Reunion				-21.1351	55.2471	4/4/2020 9:27:11 PM	Time Series
Confirmed	1	2	1/24/2020	Korea, South	N/A				36	128	4/4/2020 9:27:11 PM	Time Series
Confirmed	0	0	2/11/2020	Croatia	N/A				45.1	15.2	4/4/2020 9:27:11 PM	Time Series
Confirmed	0	0	2/7/2020	Montenegro	N/A				42.5	19.3	4/4/2020 9:27:11 PM	Time Series
Confirmed	0	0	2/24/2020	Antigua and Barbuda	N/A				17.0608	-61.7964	4/4/2020 9:27:11 PM	Time Series
Deaths	0	0	2/3/2020	Guinea-Bissau	N/A				11.8037	-15.1804	4/4/2020 9:27:11 PM	Time Series
Deaths	0	0	3/15/2020	France	New Caledonia				-20.9043	165.618	4/4/2020 9:27:11 PM	Time Series
Confirmed	0	0	2/25/2020	France	Saint Barthelemy				17.9	-62.8333	4/4/2020 9:27:11 PM	Time Series
Confirmed	0	0	2/19/2020	France	Reunion				-21.1351	55.2471	4/4/2020 9:27:11 PM	Time Series
Confirmed	260	1966	3/31/2020	Canada	Ontario				51.2538	-85.3232	4/4/2020 9:27:11 PM	Time Series
Confirmed	0	1	3/13/2020	Liechtenstein	N/A				47.14	9.55	4/4/2020 9:27:11 PM	Time Series
Confirmed	0	0	2/23/2020	Namibia	N/A				-22.9576	18.4904	4/4/2020 9:27:11 PM	Time Series
Confirmed	0	0	2/10/2020	Benin	N/A				9.3077	2.3158	4/4/2020 9:27:11 PM	Time Series
Deaths	0	8	3/16/2020	China	Beijing				40.1824	116.4142	4/4/2020 9:27:11 PM	Time Series
Deaths	0	0	2/4/2020	Cruise Ship	N/A						4/4/2020 9:27:11 PM	Time Series
Deaths	0	0	3/14/2020	Guatemala	N/A				15.7835	-90.2308	4/4/2020 9:27:11 PM	Time Series
Deaths	0	0	3/6/2020	Niger	N/A				17.6078	8.0817	4/4/2020 9:27:11 PM	Time Series
Confirmed	9	511	3/9/2020	Japan	N/A				36	138	4/4/2020 9:27:11 PM	Time Series
Deaths	0	0	3/7/2020	France	Martinique				14.6415	-61.0242	4/4/2020 9:27:11 PM	Time Series
Deaths	0	22	3/20/2020	China	Henan				33.882	113.614	4/4/2020 9:27:11 PM	Time Series
Confirmed	1384	15348	4/2/2020	Belgium	N/A				50.8333	4	4/4/2020 9:27:11 PM	Time Series
Deaths	0	0	3/11/2020	Bolivia	N/A				-16.2902	-63.5887	4/4/2020 9:27:11 PM	Time Series
Confirmed	0	0	2/15/2020	Cote d'Ivoire	N/A				7.54	-5.5471	4/4/2020 9:27:11 PM	Time Series
Deaths	0	1	3/8/2020	China	Fujian				26.0789	117.9874	4/4/2020 9:27:11 PM	Time Series
Confirmed	0	1	3/16/2020	Holy See	N/A				41.9029	12.4534	4/4/2020 9:27:11 PM	Time Series
Confirmed	39	134	3/28/2020	Canada	Saskatchewan				52.9399	-106.4509	4/4/2020 9:27:11 PM	Time Series
Deaths	1	12	2/19/2020	China	Heilongjiang				47.862	127.7615	4/4/2020 9:27:11 PM	Time Series
Confirmed	0	0	2/24/2020	Bulgaria	N/A				42.7339	25.4858	4/4/2020 9:27:11 PM	Time Series
Deaths	0	0	3/17/2020	Zimbabwe	N/A				-20	30	4/4/2020 9:27:11 PM	Time Series
Confirmed	15	73	3/19/2020	Hungary	N/A				47.1625	19.5033	4/4/2020 9:27:11 PM	Time Series
Deaths	0	0	2/21/2020	Australia	Tasmania				-41.4545	145.9707	4/4/2020 9:27:11 PM	Time Series
Confirmed	18	49	3/12/2020	Poland	N/A				51.9194	19.1451	4/4/2020 9:27:11 PM	Time Series
Confirmed	0	631	3/17/2020	China	Jiangsu				32.9711	119.455	4/4/2020 9:27:11 PM	Time Series
Deaths	0	0	3/20/2020	Australia	Australian Capital Territory				-35.4735	149.0124	4/4/2020 9:27:11 PM	Time Series
Confirmed	0	10	3/10/2020	China	Macau				22.1667	113.55	4/4/2020 9:27:11 PM	Time Series
Deaths	0	0	3/1/2020	Mali	N/A				17.570692	-3.996166	4/4/2020 9:27:11 PM	Time Series
Deaths	0	0	1/27/2020	Mali	N/A				17.570692	-3.996166	4/4/2020 9:27:11 PM	Time Series
Deaths	0	0	3/20/2020	Denmark	Faroe Islands				61.8926	-6.9118	4/4/2020 9:27:11 PM	Time Series
Confirmed	0	1	3/26/2020	Timor-Leste	N/A				-8.874217	125.727539	4/4/2020 9:27:11 PM	Time Series
Confirmed	0	0	1/30/2020	Guatemala	N/A				15.7835	-90.2308	4/4/2020 9:27:11 PM	Time Series
Confirmed	52	1033	2/9/2020	China	Henan				33.882	113.614	4/4/2020 9:27:11 PM	Time Series
Confirmed	2	29	3/24/2020	Bolivia	N/A				-16.2902	-63.5887	4/4/2020 9:27:11 PM	Time Series
Deaths	2	3	3/16/2020	Austria	N/A				47.5162	14.5501	4/4/2020 9:27:11 PM	Time Series
Deaths	0	0	1/26/2020	Liechtenstein	N/A				47.14	9.55	4/4/2020 9:27:11 PM	Time Series
Confirmed	0	0	2/21/2020	United Kingdom	Bermuda				32.3078	-64.7505	4/4/2020 9:27:11 PM	Time Series
Deaths	0	0	1/30/2020	Portugal	N/A				39.3999	-8.2245	4/4/2020 9:27:11 PM	Time Series
Deaths	0	0	1/26/2020	Canada	British Columbia				49.2827	-123.1207	4/4/2020 9:27:11 PM	Time Series
Confirmed	1411	23049	3/23/2020	Iran	N/A				32	53	4/4/2020 9:27:11 PM	Time Series
Confirmed	45	363	3/22/2020	Peru	N/A				-9.19	-75.0152	4/4/2020 9:27:11 PM	Time Series
Confirmed	0	0	1/27/2020	Congo (Brazzaville)	N/A				-4.0383	21.7587	4/4/2020 9:27:11 PM	Time Series
Confirmed	0	35	4/3/2020	United Kingdom	Bermuda				32.3078	-64.7505	4/4/2020 9:27:11 PM	Time Series
Deaths	0	0	2/7/2020	Mongolia	N/A				46.8625	103.8467	4/4/2020 9:27:11 PM	Time Series
Confirmed	0	3	2/25/2020	Philippines	N/A				13	122	4/4/2020 9:27:11 PM	Time Series
Confirmed	8	18	3/29/2020	Niger	N/A				17.6078	8.0817	4/4/2020 9:27:11 PM	Time Series
Confirmed	0	0	2/7/2020	Afghanistan	N/A				33	65	4/4/2020 9:27:11 PM	Time Series
Deaths	0	0	2/18/2020	Laos	N/A				19.85627	102.495496	4/4/2020 9:27:11 PM	Time Series
Deaths	0	0	3/12/2020	Latvia	N/A				56.8796	24.6032	4/4/2020 9:27:11 PM	Time Series
Deaths	0	0	3/11/2020	Iceland	N/A				64.9631	-19.0208	4/4/2020 9:27:11 PM	Time Series
Deaths	0	0	2/6/2020	Kazakhstan	N/A				48.0196	66.9237	4/4/2020 9:27:11 PM	Time Series
Deaths	0	0	2/9/2020	Australia	Queensland				-28.0167	153.4	4/4/2020 9:27:11 PM	Time Series
Confirmed	18	77	3/16/2020	Luxembourg	N/A				49.8153	6.1296	4/4/2020 9:27:11 PM	Time Series
Confirmed	0	0	2/2/2020	France	Saint Barthelemy				17.9	-62.8333	4/4/2020 9:27:11 PM	Time Series
Confirmed	0	0	2/12/2020	Canada	Saskatchewan				52.9399	-106.4509	4/4/2020 9:27:11 PM	Time Series
Confirmed	0	0	1/26/2020	Switzerland	N/A				46.8182	8.2275	4/4/2020 9:27:11 PM	Time Series
Deaths	0	0	2/18/2020	Algeria	N/A				28.0339	1.6596	4/4/2020 9:27:11 PM	Time Series
Confirmed	7	20	3/8/2020	Brazil	N/A				-14.235	-51.9253	4/4/2020 9:27:11 PM	Time Series
Deaths	0	0	3/15/2020	France	Guadeloupe				16.25	-61.5833	4/4/2020 9:27:11 PM	Time Series
Confirmed	0	0	3/18/2020	France	New Caledonia				-20.9043	165.618	4/4/2020 9:27:11 PM	Time Series
Deaths	0	0	1/26/2020	Barbados	N/A				13.1939	-59.5432	4/4/2020 9:27:11 PM	Time Series
Confirmed	0	0	1/25/2020	Niger	N/A				17.6078	8.0817	4/4/2020 9:27:11 PM	Time Series
Deaths	0	0	1/23/2020	China	Macau				22.1667	113.55	4/4/2020 9:27:11 PM	Time Series
Deaths	0	0	3/12/2020	Papua New Guinea	N/A				-6.315	143.9555	4/4/2020 9:27:11 PM	Time Series
Deaths	1	1	2/13/2020	Japan	N/A				36	138	4/4/2020 9:27:11 PM	Time Series
Deaths	0	0	2/6/2020	Cote d'Ivoire	N/A				7.54	-5.5471	4/4/2020 9:27:11 PM	Time Series
Deaths	0	0	3/27/2020	Monaco	N/A				43.7333	7.4167	4/4/2020 9:27:11 PM	Time Series
Confirmed	0	0	2/21/2020	Chad	N/A				15.4542	18.7322	4/4/2020 9:27:11 PM	Time Series
Deaths	0	0	4/2/2020	Chad	N/A				15.4542	18.7322	4/4/2020 9:27:11 PM	Time Series
Confirmed	0	989	2/25/2020	China	Anhui				31.8257	117.2264	4/4/2020 9:27:11 PM	Time Series
Deaths	0	0	4/1/2020	Canada	New Brunswick				46.5653	-66.4619	4/4/2020 9:27:11 PM	Time Series
Confirmed	0	0	2/17/2020	France	Reunion				-21.1351	55.2471	4/4/2020 9:27:11 PM	Time Series
Deaths	0	0	2/5/2020	Bolivia	N/A				-16.2902	-63.5887	4/4/2020 9:27:11 PM	Time Series
Deaths	7	26	2/27/2020	Iran	N/A				32	53	4/4/2020 9:27:11 PM	Time Series
Deaths	0	0	2/24/2020	Liberia	N/A				6.4281	-9.4295	4/4/2020 9:27:11 PM	Time Series
Confirmed	2	26	3/22/2020	Honduras	N/A				15.2	-86.2419	4/4/2020 9:27:11 PM	Time Series
Confirmed	0	0	3/30/2020	United Kingdom	Falkland Islands (Islas Malvinas)				-51.7963	-59.5236	4/4/2020 9:27:11 PM	Time Series
Confirmed	0	9	4/3/2020	Eswatini	N/A				-26.5225	31.4659	4/4/2020 9:27:11 PM	Time Series
Deaths	0	0	3/11/2020	Bosnia and Herzegovina	N/A				43.9159	17.6791	4/4/2020 9:27:11 PM	Time Series
Confirmed	5210	74386	3/25/2020	Italy	N/A				43	12	4/4/2020 9:27:11 PM	Time Series
Deaths	1	2	2/20/2020	China	Yunnan				24.974	101.487	4/4/2020 9:27:11 PM	Time Series
Deaths	0	0	2/1/2020	Saint Lucia	N/A				13.9094	-60.9789	4/4/2020 9:27:11 PM	Time Series
Confirmed	0	0	2/24/2020	Serbia	N/A				44.0165	21.0059	4/4/2020 9:27:11 PM	Time Series
Deaths	0	0	3/14/2020	Mauritania	N/A				21.0079	10.9408	4/4/2020 9:27:11 PM	Time Series
Deaths	1	22	3/30/2020	Luxembourg	N/A				49.8153	6.1296	4/4/2020 9:27:11 PM	Time Series
Confirmed	9	380	3/21/2020	China	Shanghai				31.202	121.4491	4/4/2020 9:27:11 PM	Time Series
Confirmed	1	45	3/6/2020	Taiwan*	N/A				23.7	121	4/4/2020 9:27:11 PM	Time Series
Deaths	0	0	2/23/2020	Netherlands	Bonaire, Sint Eustatius and Saba				12.1784	-68.2385	4/4/2020 9:27:11 PM	Time Series
Deaths	1	2	2/2/2020	China	Chongqing				30.0572	107.874	4/4/2020 9:27:11 PM	Time Series
Deaths	0	0	3/7/2020	Panama	N/A				8.538	-80.7821	4/4/2020 9:27:11 PM	Time Series
Confirmed	0	0	1/24/2020	Slovakia	N/A				48.669	19.699	4/4/2020 9:27:11 PM	Time Series
Confirmed	5	64	3/19/2020	Albania	N/A				41.1533	20.1683	4/4/2020 9:27:11 PM	Time Series
Deaths	0	0	2/25/2020	India	N/A				21	78	4/4/2020 9:27:11 PM	Time Series
Deaths	0	0	3/2/2020	Equatorial Guinea	N/A				1.5	10	4/4/2020 9:27:11 PM	Time Series
Confirmed	107	8086	3/14/2020	Korea, South	N/A				36	128	4/4/2020 9:27:11 PM	Time Series
Deaths	0	0	2/9/2020	Australia	Western Australia				-31.9505	115.8605	4/4/2020 9:27:11 PM	Time Series
Deaths	3	17	4/4/2020	Bulgaria	N/A				42.7339	25.4858	4/4/2020 9:27:11 PM	Time Series
Deaths	0	0	2/12/2020	Moldova	N/A				47.4116	28.3699	4/4/2020 9:27:11 PM	Time Series
Deaths	0	0	1/27/2020	Belarus	N/A				53.7098	27.9534	4/4/2020 9:27:11 PM	Time Series
Deaths	0	0	1/29/2020	Ecuador	N/A				-1.8312	-78.1834	4/4/2020 9:27:11 PM	Time Series
Deaths	1	2	3/13/2020	India	N/A				21	78	4/4/2020 9:27:11 PM	Time Series
Confirmed	24	59	1/27/2020	China	Fujian				26.0789	117.9874	4/4/2020 9:27:11 PM	Time Series
Deaths	0	3	3/24/2020	Colombia	N/A				4.5709	-74.2973	4/4/2020 9:27:11 PM	Time Series
Confirmed	0	1	2/18/2020	China	Tibet				31.6927	88.0924	4/4/2020 9:27:11 PM	Time Series
Confirmed	0	0	2/5/2020	United Kingdom	Turks and Caicos Islands				21.694	-71.7979	4/4/2020 9:27:11 PM	Time Series
Confirmed	0	0	2/10/2020	Syria	N/A				34.802075	38.996815	4/4/2020 9:27:11 PM	Time Series
Deaths	0	1	3/28/2020	Zimbabwe	N/A				-20	30	4/4/2020 9:27:11 PM	Time Series
Deaths	0	0	2/11/2020	Malta	N/A				35.9375	14.3754	4/4/2020 9:27:11 PM	Time Series
Confirmed	0	1	3/22/2020	Eritrea	N/A				15.1794	39.7823	4/4/2020 9:27:11 PM	Time Series
Deaths	0	0	2/21/2020	New Zealand	N/A				-40.9006	174.886	4/4/2020 9:27:11 PM	Time Series
Confirmed	0	1	3/20/2020	United Kingdom	Montserrat				16.7425	-62.1874	4/4/2020 9:27:11 PM	Time Series
Confirmed	0	0	3/11/2020	Uruguay	N/A				-32.5228	-55.7658	4/4/2020 9:27:11 PM	Time Series
Confirmed	0	0	2/13/2020	Ecuador	N/A				-1.8312	-78.1834	4/4/2020 9:27:11 PM	Time Series
Deaths	0	0	3/21/2020	Antigua and Barbuda	N/A				17.0608	-61.7964	4/4/2020 9:27:11 PM	Time Series
Deaths	0	0	1/24/2020	Georgia	N/A				42.3154	43.3569	4/4/2020 9:27:11 PM	Time Series
Confirmed	0	0	2/11/2020	Kyrgyzstan	N/A				41.2044	74.7661	4/4/2020 9:27:11 PM	Time Series
Deaths	0	0	2/20/2020	San Marino	N/A				43.9424	12.4578	4/4/2020 9:27:11 PM	Time Series
Deaths	0	5	3/2/2020	China	Hainan				19.1959	109.7453	4/4/2020 9:27:11 PM	Time Series
Deaths	0	2	3/22/2020	Taiwan*	N/A				23.7	121	4/4/2020 9:27:11 PM	Time Series
Confirmed	0	0	3/11/2020	Uzbekistan	N/A				41.3775	64.5853	4/4/2020 9:27:11 PM	Time Series
Confirmed	0	0	2/22/2020	Iraq	N/A				33	44	4/4/2020 9:27:11 PM	Time Series
Confirmed	0	0	2/1/2020	France	New Caledonia				-20.9043	165.618	4/4/2020 9:27:11 PM	Time Series
Confirmed	0	0	2/6/2020	Mozambique	N/A				-18.665695	35.529562	4/4/2020 9:27:11 PM	Time Series
Deaths	0	0	2/9/2020	Netherlands	Bonaire, Sint Eustatius and Saba				12.1784	-68.2385	4/4/2020 9:27:11 PM	Time Series
Deaths	0	0	3/2/2020	Brazil	N/A				-14.235	-51.9253	4/4/2020 9:27:11 PM	Time Series
Deaths	1	2	3/21/2020	Costa Rica	N/A				9.7489	-83.7534	4/4/2020 9:27:11 PM	Time Series
Confirmed	0	16	3/7/2020	Oman	N/A				21	57	4/4/2020 9:27:11 PM	Time Series
Deaths	0	0	3/2/2020	Cameroon	N/A				3.848	11.5021	4/4/2020 9:27:11 PM	Time Series
Deaths	0	0	2/12/2020	Afghanistan	N/A				33	65	4/4/2020 9:27:11 PM	Time Series
Deaths	0	0	2/9/2020	Hungary	N/A				47.1625	19.5033	4/4/2020 9:27:11 PM	Time Series
Confirmed	0	0	2/18/2020	Pakistan	N/A				30.3753	69.3451	4/4/2020 9:27:11 PM	Time Series
Confirmed	0	6	2/23/2020	Canada	British Columbia				49.2827	-123.1207	4/4/2020 9:27:11 PM	Time Series
Deaths	0	0	3/24/2020	Nepal	N/A				28.1667	84.25	4/4/2020 9:27:11 PM	Time Series
Confirmed	0	0	1/26/2020	Bahrain	N/A				26.0275	50.55	4/4/2020 9:27:11 PM	Time Series
Confirmed	0	0	3/1/2020	Laos	N/A				19.85627	102.495496	4/4/2020 9:27:11 PM	Time Series
Confirmed	0	1215	3/11/2020	China	Zhejiang				29.1832	120.0934	4/4/2020 9:27:11 PM	Time Series
Deaths	0	0	3/25/2020	France	French Polynesia				-17.6797	149.4068	4/4/2020 9:27:11 PM	Time Series
Confirmed	0	146	3/27/2020	China	Guizhou				26.8154	106.8748	4/4/2020 9:27:11 PM	Time Series
Deaths	1	6	3/26/2020	Mexico	N/A				23.6345	-102.5528	4/4/2020 9:27:11 PM	Time Series
Confirmed	0	149	3/12/2020	Malaysia	N/A				2.5	112.5	4/4/2020 9:27:11 PM	Time Series
Deaths	0	0	2/13/2020	Uzbekistan	N/A				41.3775	64.5853	4/4/2020 9:27:11 PM	Time Series
Confirmed	162	995	3/21/2020	Czechia	N/A				49.8175	15.473	4/4/2020 9:27:11 PM	Time Series
Confirmed	40	184	3/20/2020	Australia	Queensland				-28.0167	153.4	4/4/2020 9:27:11 PM	Time Series
Deaths	1	41	4/4/2020	Pakistan	N/A				30.3753	69.3451	4/4/2020 9:27:11 PM	Time Series
Confirmed	0	0	2/10/2020	Congo (Kinshasa)	N/A				-4.0383	21.7587	4/4/2020 9:27:11 PM	Time Series
Deaths	0	0	2/18/2020	Mauritania	N/A				21.0079	10.9408	4/4/2020 9:27:11 PM	Time Series
Deaths	0	0	2/28/2020	Peru	N/A				-9.19	-75.0152	4/4/2020 9:27:11 PM	Time Series
Deaths	0	0	2/8/2020	Denmark	Greenland				71.7069	-42.6043	4/4/2020 9:27:11 PM	Time Series
Deaths	0	0	1/27/2020	Ireland	N/A				53.1424	-7.6921	4/4/2020 9:27:11 PM	Time Series
Confirmed	0	1	3/14/2020	Guinea	N/A				9.9456	-9.6966	4/4/2020 9:27:11 PM	Time Series
Deaths	0	0	4/3/2020	Benin	N/A				9.3077	2.3158	4/4/2020 9:27:11 PM	Time Series
Deaths	0	0	2/22/2020	Bosnia and Herzegovina	N/A				43.9159	17.6791	4/4/2020 9:27:11 PM	Time Series
Deaths	0	0	2/16/2020	Bosnia and Herzegovina	N/A				43.9159	17.6791	4/4/2020 9:27:11 PM	Time Series
Deaths	0	2	3/30/2020	Costa Rica	N/A				9.7489	-83.7534	4/4/2020 9:27:11 PM	Time Series
Confirmed	0	0	3/6/2020	Canada	Yukon				64.2823	-135	4/4/2020 9:27:11 PM	Time Series
Deaths	0	0	3/1/2020	Netherlands	Curacao				12.1696	-68.99	4/4/2020 9:27:11 PM	Time Series
Confirmed	1	3	3/5/2020	Estonia	N/A				58.5953	25.0136	4/4/2020 9:27:11 PM	Time Series
Confirmed	0	7	3/21/2020	Kenya	N/A				-0.0236	37.9062	4/4/2020 9:27:11 PM	Time Series
Confirmed	0	0	3/20/2020	Syria	N/A				34.802075	38.996815	4/4/2020 9:27:11 PM	Time Series
Deaths	0	4	3/28/2020	China	Hunan				27.6104	111.7088	4/4/2020 9:27:11 PM	Time Series
Confirmed	0	0	1/27/2020	Lebanon	N/A				33.8547	35.8623	4/4/2020 9:27:11 PM	Time Series
Deaths	27	120	4/2/2020	Ecuador	N/A				-1.8312	-78.1834	4/4/2020 9:27:11 PM	Time Series
Confirmed	0	0	2/13/2020	Canada	Prince Edward Island				46.5107	-63.4168	4/4/2020 9:27:11 PM	Time Series
Deaths	0	0	2/18/2020	Saudi Arabia	N/A				24	45	4/4/2020 9:27:11 PM	Time Series
Deaths	0	0	3/10/2020	Montenegro	N/A				42.5	19.3	4/4/2020 9:27:11 PM	Time Series
Confirmed	0	3	2/26/2020	Philippines	N/A				13	122	4/4/2020 9:27:11 PM	Time Series
Confirmed	0	0	2/4/2020	San Marino	N/A				43.9424	12.4578	4/4/2020 9:27:11 PM	Time Series
Confirmed	0	0	2/5/2020	Zimbabwe	N/A				-20	30	4/4/2020 9:27:11 PM	Time Series
Confirmed	0	0	1/30/2020	Romania	N/A				45.9432	24.9668	4/4/2020 9:27:11 PM	Time Series
Deaths	0	0	3/9/2020	Barbados	N/A				13.1939	-59.5432	4/4/2020 9:27:11 PM	Time Series
Deaths	0	0	2/25/2020	Namibia	N/A				-22.9576	18.4904	4/4/2020 9:27:11 PM	Time Series
Confirmed	0	2	2/26/2020	Australia	South Australia				-34.9285	138.6007	4/4/2020 9:27:11 PM	Time Series
Confirmed	1	19	4/1/2020	Maldives	N/A				3.2028	73.2207	4/4/2020 9:27:11 PM	Time Series
Deaths	0	0	3/4/2020	Burma	N/A				21.9162	95.956	4/4/2020 9:27:11 PM	Time Series
Confirmed	0	146	3/11/2020	China	Guizhou				26.8154	106.8748	4/4/2020 9:27:11 PM	Time Series
Confirmed	5	66	3/17/2020	Vietnam	N/A				16	108	4/4/2020 9:27:11 PM	Time Series
Confirmed	899	7474	3/22/2020	Switzerland	N/A				46.8182	8.2275	4/4/2020 9:27:11 PM	Time Series
Confirmed	3	31	2/3/2020	China	Ningxia				37.2692	106.1655	4/4/2020 9:27:11 PM	Time Series
Deaths	0	1	3/25/2020	Croatia	N/A				45.1	15.2	4/4/2020 9:27:11 PM	Time Series
Deaths	0	1	3/9/2020	China	Zhejiang				29.1832	120.0934	4/4/2020 9:27:11 PM	Time Series
Deaths	0	0	1/28/2020	United Kingdom	Cayman Islands				19.3133	-81.2546	4/4/2020 9:27:11 PM	Time Series
Confirmed	0	0	2/13/2020	Canada	Nova Scotia				44.682	-63.7443	4/4/2020 9:27:11 PM	Time Series
Confirmed	0	0	1/29/2020	Bangladesh	N/A				23.685	90.3563	4/4/2020 9:27:11 PM	Time Series
Confirmed	0	0	3/13/2020	Timor-Leste	N/A				-8.874217	125.727539	4/4/2020 9:27:11 PM	Time Series
Confirmed	0	9	3/30/2020	Eswatini	N/A				-26.5225	31.4659	4/4/2020 9:27:11 PM	Time Series
Confirmed	0	0	3/10/2020	United Kingdom	Bermuda				32.3078	-64.7505	4/4/2020 9:27:11 PM	Time Series
Deaths	0	1	3/4/2020	China	Liaoning				41.2956	122.6085	4/4/2020 9:27:11 PM	Time Series
Confirmed	0	0	3/21/2020	Mali	N/A				17.570692	-3.996166	4/4/2020 9:27:11 PM	Time Series
Deaths	0	0	2/18/2020	Saint Lucia	N/A				13.9094	-60.9789	4/4/2020 9:27:11 PM	Time Series
Confirmed	0	0	2/14/2020	Portugal	N/A				39.3999	-8.2245	4/4/2020 9:27:11 PM	Time Series
Deaths	1	4	4/2/2020	Singapore	N/A				1.2833	103.8333	4/4/2020 9:27:11 PM	Time Series
Deaths	0	0	1/28/2020	Vietnam	N/A				16	108	4/4/2020 9:27:11 PM	Time Series
Confirmed	0	0	2/1/2020	Mauritania	N/A				21.0079	10.9408	4/4/2020 9:27:11 PM	Time Series
Deaths	0	0	3/28/2020	Cambodia	N/A				11.55	104.9167	4/4/2020 9:27:11 PM	Time Series
Confirmed	0	0	2/1/2020	Canada	New Brunswick				46.5653	-66.4619	4/4/2020 9:27:11 PM	Time Series
Deaths	0	0	3/15/2020	Libya	N/A				26.3351	17.228331	4/4/2020 9:27:11 PM	Time Series
Confirmed	0	0	3/19/2020	United Kingdom	Turks and Caicos Islands				21.694	-71.7979	4/4/2020 9:27:11 PM	Time Series
Confirmed	0	0	3/1/2020	Malta	N/A				35.9375	14.3754	4/4/2020 9:27:11 PM	Time Series
Confirmed	590	3430	3/30/2020	Canada	Quebec				52.9399	-73.5491	4/4/2020 9:27:11 PM	Time Series
Confirmed	2	39	4/3/2020	France	French Polynesia				-17.6797	149.4068	4/4/2020 9:27:11 PM	Time Series
Confirmed	0	0	2/2/2020	Cyprus	N/A				35.1264	33.4299	4/4/2020 9:27:11 PM	Time Series
Deaths	0	0	3/26/2020	Guinea-Bissau	N/A				11.8037	-15.1804	4/4/2020 9:27:11 PM	Time Series
Deaths	0	0	2/26/2020	El Salvador	N/A				13.7942	-88.8965	4/4/2020 9:27:11 PM	Time Series
Deaths	0	0	2/12/2020	India	N/A				21	78	4/4/2020 9:27:11 PM	Time Series
Deaths	0	0	1/23/2020	Tunisia	N/A				34	9	4/4/2020 9:27:11 PM	Time Series
Confirmed	9	479	4/1/2020	Lebanon	N/A				33.8547	35.8623	4/4/2020 9:27:11 PM	Time Series
Confirmed	125	9786	3/31/2020	Korea, South	N/A				36	128	4/4/2020 9:27:11 PM	Time Series
Deaths	0	0	2/13/2020	Tanzania	N/A				-6.369	34.8888	4/4/2020 9:27:11 PM	Time Series
Confirmed	0	0	1/23/2020	Switzerland	N/A				46.8182	8.2275	4/4/2020 9:27:11 PM	Time Series
Confirmed	25	342	4/2/2020	Kuwait	N/A				29.5	47.75	4/4/2020 9:27:11 PM	Time Series
Confirmed	1	3	1/31/2020	Australia	Victoria				-37.8136	144.9631	4/4/2020 9:27:11 PM	Time Series
Confirmed	0	0	1/30/2020	Laos	N/A				19.85627	102.495496	4/4/2020 9:27:11 PM	Time Series
Confirmed	12	35	3/8/2020	Denmark	N/A				56.2639	9.5018	4/4/2020 9:27:11 PM	Time Series
Deaths	0	0	2/10/2020	Burkina Faso	N/A				12.2383	-1.5616	4/4/2020 9:27:11 PM	Time Series
Confirmed	0	0	3/7/2020	Fiji	N/A				-17.7134	178.065	4/4/2020 9:27:11 PM	Time Series
Deaths	0	0	1/23/2020	China	Yunnan				24.974	101.487	4/4/2020 9:27:11 PM	Time Series
Confirmed	0	5	2/9/2020	Australia	Queensland				-28.0167	153.4	4/4/2020 9:27:11 PM	Time Series
Deaths	0	0	3/3/2020	Seychelles	N/A				-4.6796	55.492	4/4/2020 9:27:11 PM	Time Series
Deaths	0	0	3/4/2020	Ireland	N/A				53.1424	-7.6921	4/4/2020 9:27:11 PM	Time Series
Confirmed	12	92	3/21/2020	Denmark	Faroe Islands				61.8926	-6.9118	4/4/2020 9:27:11 PM	Time Series
Confirmed	0	318	3/20/2020	China	Hebei				39.549	116.1306	4/4/2020 9:27:11 PM	Time Series
Confirmed	4	5	3/11/2020	Paraguay	N/A				-23.4425	-58.4438	4/4/2020 9:27:11 PM	Time Series
Deaths	0	0	2/19/2020	Mauritius	N/A				-20.2	57.5	4/4/2020 9:27:11 PM	Time Series
Deaths	0	0	2/23/2020	North Macedonia	N/A				41.6086	21.7453	4/4/2020 9:27:11 PM	Time Series
Deaths	0	0	3/25/2020	Angola	N/A				-11.2027	17.8739	4/4/2020 9:27:11 PM	Time Series
Confirmed	0	1	1/31/2020	China	Tibet				31.6927	88.0924	4/4/2020 9:27:11 PM	Time Series
Deaths	0	3	3/29/2020	Trinidad and Tobago	N/A				10.6918	-61.2225	4/4/2020 9:27:11 PM	Time Series
Deaths	0	1	2/16/2020	China	Xinjiang				41.1129	85.2401	4/4/2020 9:27:11 PM	Time Series
Deaths	569	2921	4/2/2020	United Kingdom	N/A				55.3781	-3.436	4/4/2020 9:27:11 PM	Time Series
Deaths	0	0	2/18/2020	Rwanda	N/A				-1.9403	29.8739	4/4/2020 9:27:11 PM	Time Series
Deaths	0	0	2/27/2020	Eritrea	N/A				15.1794	39.7823	4/4/2020 9:27:11 PM	Time Series
Confirmed	0	0	2/1/2020	Austria	N/A				47.5162	14.5501	4/4/2020 9:27:11 PM	Time Series
Confirmed	0	4	1/30/2020	United Arab Emirates	N/A				24	54	4/4/2020 9:27:11 PM	Time Series
Confirmed	0	11	2/10/2020	France	N/A				46.2276	2.2137	4/4/2020 9:27:11 PM	Time Series
Deaths	0	3	3/26/2020	Cyprus	N/A				35.1264	33.4299	4/4/2020 9:27:11 PM	Time Series
Deaths	0	0	3/19/2020	Mauritius	N/A				-20.2	57.5	4/4/2020 9:27:11 PM	Time Series
Confirmed	0	0	1/27/2020	Croatia	N/A				45.1	15.2	4/4/2020 9:27:11 PM	Time Series
Confirmed	6	21	3/3/2020	Sweden	N/A				63	16	4/4/2020 9:27:11 PM	Time Series
Deaths	2	37	3/30/2020	Malaysia	N/A				2.5	112.5	4/4/2020 9:27:11 PM	Time Series
Confirmed	0	0	1/23/2020	Mexico	N/A				23.6345	-102.5528	4/4/2020 9:27:11 PM	Time Series
Confirmed	2	5	3/25/2020	Mozambique	N/A				-18.665695	35.529562	4/4/2020 9:27:11 PM	Time Series
Confirmed	0	0	3/7/2020	Montenegro	N/A				42.5	19.3	4/4/2020 9:27:11 PM	Time Series
Confirmed	22	31	3/5/2020	Greece	N/A				39.0742	21.8243	4/4/2020 9:27:11 PM	Time Series
Deaths	0	0	1/23/2020	Belarus	N/A				53.7098	27.9534	4/4/2020 9:27:11 PM	Time Series
Deaths	0	0	2/5/2020	Australia	Victoria				-37.8136	144.9631	4/4/2020 9:27:11 PM	Time Series
Confirmed	39	226	3/25/2020	Hungary	N/A				47.1625	19.5033	4/4/2020 9:27:11 PM	Time Series
Confirmed	0	95	3/27/2020	Canada	Saskatchewan				52.9399	-106.4509	4/4/2020 9:27:11 PM	Time Series
Deaths	3	6	3/23/2020	Panama	N/A				8.538	-80.7821	4/4/2020 9:27:11 PM	Time Series
Confirmed	1	2	3/11/2020	Sri Lanka	N/A				7	81	4/4/2020 9:27:11 PM	Time Series
Confirmed	0	0	2/25/2020	Montenegro	N/A				42.5	19.3	4/4/2020 9:27:11 PM	Time Series
Deaths	0	0	2/13/2020	Cyprus	N/A				35.1264	33.4299	4/4/2020 9:27:11 PM	Time Series
Deaths	0	0	1/23/2020	Maldives	N/A				3.2028	73.2207	4/4/2020 9:27:11 PM	Time Series
Confirmed	23	244	3/26/2020	Latvia	N/A				56.8796	24.6032	4/4/2020 9:27:11 PM	Time Series
Confirmed	0	0	2/8/2020	Iran	N/A				32	53	4/4/2020 9:27:11 PM	Time Series
Deaths	0	0	3/18/2020	Congo (Brazzaville)	N/A				-4.0383	21.7587	4/4/2020 9:27:11 PM	Time Series
Deaths	0	0	2/1/2020	Romania	N/A				45.9432	24.9668	4/4/2020 9:27:11 PM	Time Series
Deaths	0	0	2/9/2020	Romania	N/A				45.9432	24.9668	4/4/2020 9:27:11 PM	Time Series
Confirmed	146	9478	3/28/2020	Korea, South	N/A				36	128	4/4/2020 9:27:11 PM	Time Series
Deaths	0	0	1/26/2020	United Kingdom	N/A				55.3781	-3.436	4/4/2020 9:27:11 PM	Time Series
Confirmed	7	49	3/30/2020	United Kingdom	Isle of Man				54.2361	-4.5481	4/4/2020 9:27:11 PM	Time Series
Confirmed	0	0	3/5/2020	Kazakhstan	N/A				48.0196	66.9237	4/4/2020 9:27:11 PM	Time Series
Deaths	0	0	2/27/2020	United Kingdom	N/A				55.3781	-3.436	4/4/2020 9:27:11 PM	Time Series
Deaths	0	0	3/2/2020	Congo (Kinshasa)	N/A				-4.0383	21.7587	4/4/2020 9:27:11 PM	Time Series
Confirmed	0	0	3/7/2020	Australia	Northern Territory				-12.4634	130.8456	4/4/2020 9:27:11 PM	Time Series
Confirmed	0	0	2/6/2020	Afghanistan	N/A				33	65	4/4/2020 9:27:11 PM	Time Series
Confirmed	0	0	2/26/2020	Denmark	Greenland				71.7069	-42.6043	4/4/2020 9:27:11 PM	Time Series
Deaths	0	0	3/8/2020	Morocco	N/A				31.7917	-7.0926	4/4/2020 9:27:11 PM	Time Series
Deaths	0	0	3/16/2020	United Kingdom	Montserrat				16.7425	-62.1874	4/4/2020 9:27:11 PM	Time Series
Confirmed	0	0	2/16/2020	Senegal	N/A				14.4974	-14.4524	4/4/2020 9:27:11 PM	Time Series
Confirmed	4	103	3/29/2020	Cambodia	N/A				11.55	104.9167	4/4/2020 9:27:11 PM	Time Series
Deaths	0	0	3/8/2020	Luxembourg	N/A				49.8153	6.1296	4/4/2020 9:27:11 PM	Time Series
Deaths	0	0	3/28/2020	Rwanda	N/A				-1.9403	29.8739	4/4/2020 9:27:11 PM	Time Series
Deaths	0	0	3/18/2020	Jamaica	N/A				18.1096	-77.2975	4/4/2020 9:27:11 PM	Time Series
Confirmed	0	0	2/13/2020	Libya	N/A				26.3351	17.228331	4/4/2020 9:27:11 PM	Time Series
Confirmed	0	0	1/29/2020	Kuwait	N/A				29.5	47.75	4/4/2020 9:27:11 PM	Time Series
Deaths	0	3	3/25/2020	Bosnia and Herzegovina	N/A				43.9159	17.6791	4/4/2020 9:27:11 PM	Time Series
Deaths	0	1	3/26/2020	Niger	N/A				17.6078	8.0817	4/4/2020 9:27:11 PM	Time Series
Confirmed	0	0	3/18/2020	Burma	N/A				21.9162	95.956	4/4/2020 9:27:11 PM	Time Series
Confirmed	2	2	3/25/2020	Guinea-Bissau	N/A				11.8037	-15.1804	4/4/2020 9:27:11 PM	Time Series
Confirmed	0	0	1/29/2020	Bolivia	N/A				-16.2902	-63.5887	4/4/2020 9:27:11 PM	Time Series
Confirmed	0	0	2/12/2020	Uganda	N/A				1	32	4/4/2020 9:27:11 PM	Time Series
Confirmed	0	0	2/15/2020	France	St Martin				18.0708	-63.0501	4/4/2020 9:27:11 PM	Time Series
Deaths	0	0	3/28/2020	Central African Republic	N/A				6.6111	20.9394	4/4/2020 9:27:11 PM	Time Series
Deaths	0	0	3/7/2020	France	Guadeloupe				16.25	-61.5833	4/4/2020 9:27:11 PM	Time Series
Confirmed	0	579	4/3/2020	China	Chongqing				30.0572	107.874	4/4/2020 9:27:11 PM	Time Series
Confirmed	0	484	3/23/2020	China	Heilongjiang				47.862	127.7615	4/4/2020 9:27:11 PM	Time Series
Deaths	0	0	1/27/2020	China	Jiangxi				27.614	115.7221	4/4/2020 9:27:11 PM	Time Series
Confirmed	8	36	3/25/2020	Australia	Tasmania				-41.4545	145.9707	4/4/2020 9:27:11 PM	Time Series
Confirmed	0	0	2/9/2020	Papua New Guinea	N/A				-6.315	143.9555	4/4/2020 9:27:11 PM	Time Series
Confirmed	1	294	2/25/2020	China	Fujian				26.0789	117.9874	4/4/2020 9:27:11 PM	Time Series
Deaths	0	0	2/13/2020	France	Guadeloupe				16.25	-61.5833	4/4/2020 9:27:11 PM	Time Series
Deaths	0	0	2/6/2020	Congo (Brazzaville)	N/A				-4.0383	21.7587	4/4/2020 9:27:11 PM	Time Series
Deaths	0	0	2/12/2020	Nepal	N/A				28.1667	84.25	4/4/2020 9:27:11 PM	Time Series
Deaths	6	41	3/22/2020	Japan	N/A				36	138	4/4/2020 9:27:11 PM	Time Series
Confirmed	0	0	2/2/2020	Cruise Ship	N/A						4/4/2020 9:27:11 PM	Time Series
Confirmed	0	14	4/3/2020	Mongolia	N/A				46.8625	103.8467	4/4/2020 9:27:11 PM	Time Series
Deaths	0	0	1/25/2020	Canada	Newfoundland and Labrador				53.1355	-57.6604	4/4/2020 9:27:11 PM	Time Series
Deaths	0	0	1/27/2020	China	Xinjiang				41.1129	85.2401	4/4/2020 9:27:11 PM	Time Series
Confirmed	0	0	3/24/2020	United Kingdom	British Virgin Islands				18.4207	-64.64	4/4/2020 9:27:11 PM	Time Series
Confirmed	3	7	3/17/2020	Liechtenstein	N/A				47.14	9.55	4/4/2020 9:27:11 PM	Time Series
Confirmed	0	0	2/19/2020	Syria	N/A				34.802075	38.996815	4/4/2020 9:27:11 PM	Time Series
Deaths	0	1	3/20/2020	United Kingdom	Cayman Islands				19.3133	-81.2546	4/4/2020 9:27:11 PM	Time Series
Deaths	0	0	1/25/2020	Cameroon	N/A				3.848	11.5021	4/4/2020 9:27:11 PM	Time Series
Deaths	0	0	4/1/2020	Timor-Leste	N/A				-8.874217	125.727539	4/4/2020 9:27:11 PM	Time Series
Deaths	0	0	3/18/2020	Cote d'Ivoire	N/A				7.54	-5.5471	4/4/2020 9:27:11 PM	Time Series
Confirmed	2	4	1/24/2020	China	Heilongjiang				47.862	127.7615	4/4/2020 9:27:11 PM	Time Series
Confirmed	0	2	3/23/2020	Nicaragua	N/A				12.8654	-85.2072	4/4/2020 9:27:11 PM	Time Series
Confirmed	1	646	3/31/2020	China	Jiangsu				32.9711	119.455	4/4/2020 9:27:11 PM	Time Series
Deaths	0	0	3/2/2020	United Kingdom	Bermuda				32.3078	-64.7505	4/4/2020 9:27:11 PM	Time Series
Confirmed	0	0	3/23/2020	United Kingdom	Anguilla				18.2206	-63.0686	4/4/2020 9:27:11 PM	Time Series
Confirmed	0	0	1/23/2020	Netherlands	Aruba				12.5186	-70.0358	4/4/2020 9:27:11 PM	Time Series
Confirmed	0	3	3/22/2020	Zimbabwe	N/A				-20	30	4/4/2020 9:27:11 PM	Time Series
Deaths	0	0	4/3/2020	Dominica	N/A				15.415	-61.371	4/4/2020 9:27:11 PM	Time Series
Deaths	0	0	2/15/2020	Congo (Kinshasa)	N/A				-4.0383	21.7587	4/4/2020 9:27:11 PM	Time Series
Deaths	7	19	3/18/2020	Philippines	N/A				13	122	4/4/2020 9:27:11 PM	Time Series
Deaths	0	0	2/14/2020	Lebanon	N/A				33.8547	35.8623	4/4/2020 9:27:11 PM	Time Series
Confirmed	0	0	2/6/2020	Australia	Northern Territory				-12.4634	130.8456	4/4/2020 9:27:11 PM	Time Series
Deaths	0	0	3/1/2020	France	Guadeloupe				16.25	-61.5833	4/4/2020 9:27:11 PM	Time Series
Confirmed	0	0	2/28/2020	Cameroon	N/A				3.848	11.5021	4/4/2020 9:27:11 PM	Time Series
Confirmed	0	2	3/27/2020	Nicaragua	N/A				12.8654	-85.2072	4/4/2020 9:27:11 PM	Time Series
Deaths	0	0	2/3/2020	Eswatini	N/A				-26.5225	31.4659	4/4/2020 9:27:11 PM	Time Series
Confirmed	0	0	2/26/2020	Belarus	N/A				53.7098	27.9534	4/4/2020 9:27:11 PM	Time Series
Confirmed	0	0	2/3/2020	Suriname	N/A				3.9193	-56.0278	4/4/2020 9:27:11 PM	Time Series
Confirmed	0	0	2/21/2020	Croatia	N/A				45.1	15.2	4/4/2020 9:27:11 PM	Time Series
Deaths	0	2	2/19/2020	China	Gansu				37.8099	101.0583	4/4/2020 9:27:11 PM	Time Series
Confirmed	15	54	3/20/2020	Tunisia	N/A				34	9	4/4/2020 9:27:11 PM	Time Series
Confirmed	15	233	4/2/2020	Vietnam	N/A				16	108	4/4/2020 9:27:11 PM	Time Series
Deaths	0	0	3/27/2020	Latvia	N/A				56.8796	24.6032	4/4/2020 9:27:11 PM	Time Series
Deaths	0	0	3/3/2020	Liberia	N/A				6.4281	-9.4295	4/4/2020 9:27:11 PM	Time Series
Confirmed	0	0	2/22/2020	Andorra	N/A				42.5063	1.5218	4/4/2020 9:27:11 PM	Time Series
Confirmed	1	9	4/2/2020	Saint Kitts and Nevis	N/A				17.357822	-62.782998	4/4/2020 9:27:11 PM	Time Series
Deaths	0	0	1/28/2020	China	Shandong				36.3427	118.1498	4/4/2020 9:27:11 PM	Time Series
Deaths	0	0	3/17/2020	Mauritania	N/A				21.0079	10.9408	4/4/2020 9:27:11 PM	Time Series
Deaths	0	0	2/29/2020	Kuwait	N/A				29.5	47.75	4/4/2020 9:27:11 PM	Time Series
Deaths	0	0	2/25/2020	Suriname	N/A				3.9193	-56.0278	4/4/2020 9:27:11 PM	Time Series
Confirmed	0	0	2/12/2020	Malta	N/A				35.9375	14.3754	4/4/2020 9:27:11 PM	Time Series
Deaths	0	0	3/17/2020	United Kingdom	Bermuda				32.3078	-64.7505	4/4/2020 9:27:11 PM	Time Series
Deaths	0	2	3/28/2020	Iceland	N/A				64.9631	-19.0208	4/4/2020 9:27:11 PM	Time Series
Confirmed	279	3386	4/2/2020	Denmark	N/A				56.2639	9.5018	4/4/2020 9:27:11 PM	Time Series
Deaths	0	0	2/27/2020	Bulgaria	N/A				42.7339	25.4858	4/4/2020 9:27:11 PM	Time Series
Confirmed	0	0	2/19/2020	Lebanon	N/A				33.8547	35.8623	4/4/2020 9:27:11 PM	Time Series
Confirmed	134	67466	3/5/2020	China	Hubei				30.9756	112.2707	4/4/2020 9:27:11 PM	Time Series
Confirmed	0	0	2/3/2020	Israel	N/A				31	35	4/4/2020 9:27:11 PM	Time Series
Confirmed	164	1306	3/26/2020	Chile	N/A				-35.6751	-71.543	4/4/2020 9:27:11 PM	Time Series
Confirmed	0	0	2/6/2020	Ukraine	N/A				48.3794	31.1656	4/4/2020 9:27:11 PM	Time Series
Confirmed	0	0	2/22/2020	Mali	N/A				17.570692	-3.996166	4/4/2020 9:27:11 PM	Time Series
Confirmed	0	0	3/22/2020	Botswana	N/A				-22.3285	24.6849	4/4/2020 9:27:11 PM	Time Series
Deaths	0	0	2/21/2020	Bhutan	N/A				27.5142	90.4336	4/4/2020 9:27:11 PM	Time Series
Deaths	0	0	2/14/2020	United Kingdom	Gibraltar				36.1408	-5.3536	4/4/2020 9:27:11 PM	Time Series
Deaths	0	0	1/31/2020	Tanzania	N/A				-6.369	34.8888	4/4/2020 9:27:11 PM	Time Series
Deaths	0	0	2/23/2020	Luxembourg	N/A				49.8153	6.1296	4/4/2020 9:27:11 PM	Time Series
Deaths	0	0	2/19/2020	Netherlands	N/A				52.1326	5.2913	4/4/2020 9:27:11 PM	Time Series
Confirmed	0	0	2/14/2020	Switzerland	N/A				46.8182	8.2275	4/4/2020 9:27:11 PM	Time Series
Confirmed	0	0	2/1/2020	Australia	Tasmania				-41.4545	145.9707	4/4/2020 9:27:11 PM	Time Series
Deaths	0	0	2/20/2020	Poland	N/A				51.9194	19.1451	4/4/2020 9:27:11 PM	Time Series
Deaths	0	0	2/29/2020	Argentina	N/A				-38.4161	-63.6167	4/4/2020 9:27:11 PM	Time Series
Deaths	0	0	2/10/2020	Canada	Prince Edward Island				46.5107	-63.4168	4/4/2020 9:27:11 PM	Time Series
Confirmed	89	764	2/5/2020	China	Henan				33.882	113.614	4/4/2020 9:27:11 PM	Time Series
Deaths	0	0	2/20/2020	Burma	N/A				21.9162	95.956	4/4/2020 9:27:11 PM	Time Series
Confirmed	0	0	2/10/2020	El Salvador	N/A				13.7942	-88.8965	4/4/2020 9:27:11 PM	Time Series
Deaths	0	0	2/22/2020	Antigua and Barbuda	N/A				17.0608	-61.7964	4/4/2020 9:27:11 PM	Time Series
Deaths	0	0	2/21/2020	Senegal	N/A				14.4974	-14.4524	4/4/2020 9:27:11 PM	Time Series
Deaths	0	0	1/27/2020	Finland	N/A				64	26	4/4/2020 9:27:11 PM	Time Series
Deaths	812	11591	3/30/2020	Italy	N/A				43	12	4/4/2020 9:27:11 PM	Time Series
Deaths	0	0	3/19/2020	France	St Martin				18.0708	-63.0501	4/4/2020 9:27:11 PM	Time Series
Deaths	0	0	1/27/2020	France	Guadeloupe				16.25	-61.5833	4/4/2020 9:27:11 PM	Time Series
Deaths	2	32	4/2/2020	Panama	N/A				8.538	-80.7821	4/4/2020 9:27:11 PM	Time Series
Deaths	0	0	2/29/2020	Paraguay	N/A				-23.4425	-58.4438	4/4/2020 9:27:11 PM	Time Series
Confirmed	1	1	3/6/2020	Costa Rica	N/A				9.7489	-83.7534	4/4/2020 9:27:11 PM	Time Series
Deaths	1	17	4/4/2020	Andorra	N/A				42.5063	1.5218	4/4/2020 9:27:11 PM	Time Series
Confirmed	0	0	3/15/2020	Gambia	N/A				13.4432	-15.3101	4/4/2020 9:27:11 PM	Time Series
Confirmed	0	0	2/23/2020	Romania	N/A				45.9432	24.9668	4/4/2020 9:27:11 PM	Time Series
Deaths	0	0	2/24/2020	Latvia	N/A				56.8796	24.6032	4/4/2020 9:27:11 PM	Time Series
Confirmed	1	576	2/24/2020	China	Chongqing				30.0572	107.874	4/4/2020 9:27:11 PM	Time Series
Confirmed	141	304	4/2/2020	Belarus	N/A				53.7098	27.9534	4/4/2020 9:27:11 PM	Time Series
Confirmed	1	1	3/3/2020	Ukraine	N/A				48.3794	31.1656	4/4/2020 9:27:11 PM	Time Series
Confirmed	0	691	2/25/2020	Cruise Ship	N/A						4/4/2020 9:27:11 PM	Time Series
Confirmed	0	0	2/28/2020	Zimbabwe	N/A				-20	30	4/4/2020 9:27:11 PM	Time Series
Deaths	0	0	3/17/2020	Estonia	N/A				58.5953	25.0136	4/4/2020 9:27:11 PM	Time Series
Deaths	0	0	2/8/2020	Hungary	N/A				47.1625	19.5033	4/4/2020 9:27:11 PM	Time Series
Deaths	0	0	2/14/2020	Brunei	N/A				4.5353	114.7277	4/4/2020 9:27:11 PM	Time Series
Deaths	0	0	3/1/2020	Lithuania	N/A				55.1694	23.8813	4/4/2020 9:27:11 PM	Time Series
Deaths	0	0	3/28/2020	Zambia	N/A				-15.4167	28.2833	4/4/2020 9:27:11 PM	Time Series
Confirmed	0	0	1/29/2020	Netherlands	Aruba				12.5186	-70.0358	4/4/2020 9:27:11 PM	Time Series
Confirmed	0	0	2/20/2020	Eritrea	N/A				15.1794	39.7823	4/4/2020 9:27:11 PM	Time Series
Deaths	1	1	3/22/2020	Andorra	N/A				42.5063	1.5218	4/4/2020 9:27:11 PM	Time Series
Confirmed	0	481	3/6/2020	China	Heilongjiang				47.862	127.7615	4/4/2020 9:27:11 PM	Time Series
Deaths	0	0	2/19/2020	Niger	N/A				17.6078	8.0817	4/4/2020 9:27:11 PM	Time Series
Confirmed	0	0	1/31/2020	Uganda	N/A				1	32	4/4/2020 9:27:11 PM	Time Series
Confirmed	0	0	2/14/2020	Romania	N/A				45.9432	24.9668	4/4/2020 9:27:11 PM	Time Series
Confirmed	0	0	2/11/2020	Canada	Alberta				53.9333	-116.5765	4/4/2020 9:27:11 PM	Time Series
Confirmed	0	1	2/16/2020	Cambodia	N/A				11.55	104.9167	4/4/2020 9:27:11 PM	Time Series
Confirmed	0	0	2/24/2020	United Kingdom	Turks and Caicos Islands				21.694	-71.7979	4/4/2020 9:27:11 PM	Time Series
Confirmed	1	110	3/15/2020	Egypt	N/A				26	30	4/4/2020 9:27:11 PM	Time Series
Deaths	0	0	2/3/2020	China	Liaoning				41.2956	122.6085	4/4/2020 9:27:11 PM	Time Series
Deaths	0	1	3/11/2020	China	Liaoning				41.2956	122.6085	4/4/2020 9:27:11 PM	Time Series
Confirmed	0	0	1/28/2020	Greece	N/A				39.0742	21.8243	4/4/2020 9:27:11 PM	Time Series
Deaths	0	0	3/25/2020	Syria	N/A				34.802075	38.996815	4/4/2020 9:27:11 PM	Time Series
Deaths	0	0	3/13/2020	Armenia	N/A				40.0691	45.0382	4/4/2020 9:27:11 PM	Time Series
Deaths	0	0	3/4/2020	Bangladesh	N/A				23.685	90.3563	4/4/2020 9:27:11 PM	Time Series
Confirmed	0	0	2/12/2020	Angola	N/A				-11.2027	17.8739	4/4/2020 9:27:11 PM	Time Series
Deaths	0	1	3/26/2020	China	Jiangxi				27.614	115.7221	4/4/2020 9:27:11 PM	Time Series
Confirmed	0	75	2/26/2020	China	Inner Mongolia				44.0935	113.9448	4/4/2020 9:27:11 PM	Time Series
Confirmed	0	0	2/2/2020	Bahamas	N/A				25.0343	-77.3963	4/4/2020 9:27:11 PM	Time Series
Deaths	0	0	2/3/2020	Denmark	Faroe Islands				61.8926	-6.9118	4/4/2020 9:27:11 PM	Time Series
Deaths	0	0	3/3/2020	Saint Lucia	N/A				13.9094	-60.9789	4/4/2020 9:27:11 PM	Time Series
Confirmed	63	299	3/18/2020	Pakistan	N/A				30.3753	69.3451	4/4/2020 9:27:11 PM	Time Series
Confirmed	0	0	2/24/2020	Rwanda	N/A				-1.9403	29.8739	4/4/2020 9:27:11 PM	Time Series
Confirmed	0	0	1/25/2020	Panama	N/A				8.538	-80.7821	4/4/2020 9:27:11 PM	Time Series
Confirmed	0	1	3/7/2020	Peru	N/A				-9.19	-75.0152	4/4/2020 9:27:11 PM	Time Series
Deaths	0	0	2/20/2020	Angola	N/A				-11.2027	17.8739	4/4/2020 9:27:11 PM	Time Series
Confirmed	0	0	1/31/2020	Cyprus	N/A				35.1264	33.4299	4/4/2020 9:27:11 PM	Time Series
Deaths	3	3	3/26/2020	Australia	Victoria				-37.8136	144.9631	4/4/2020 9:27:11 PM	Time Series
Deaths	7	23	3/30/2020	Czechia	N/A				49.8175	15.473	4/4/2020 9:27:11 PM	Time Series
Deaths	0	0	2/22/2020	Lebanon	N/A				33.8547	35.8623	4/4/2020 9:27:11 PM	Time Series
Deaths	0	1	3/24/2020	China	Fujian				26.0789	117.9874	4/4/2020 9:27:11 PM	Time Series
Deaths	0	0	3/21/2020	Burma	N/A				21.9162	95.956	4/4/2020 9:27:11 PM	Time Series
Confirmed	0	0	2/27/2020	Australia	Australian Capital Territory				-35.4735	149.0124	4/4/2020 9:27:11 PM	Time Series
Confirmed	1247	5883	3/7/2020	Italy	N/A				43	12	4/4/2020 9:27:11 PM	Time Series
Confirmed	0	990	4/4/2020	China	Anhui				31.8257	117.2264	4/4/2020 9:27:11 PM	Time Series
Deaths	0	0	2/23/2020	Netherlands	N/A				52.1326	5.2913	4/4/2020 9:27:11 PM	Time Series
Confirmed	0	0	2/6/2020	Canada	Northwest Territories				64.8255	-124.8457	4/4/2020 9:27:11 PM	Time Series
Deaths	0	0	3/6/2020	Egypt	N/A				26	30	4/4/2020 9:27:11 PM	Time Series
Deaths	0	0	2/6/2020	China	Jiangxi				27.614	115.7221	4/4/2020 9:27:11 PM	Time Series
Confirmed	0	109	3/17/2020	San Marino	N/A				43.9424	12.4578	4/4/2020 9:27:11 PM	Time Series
Deaths	0	0	3/31/2020	United Kingdom	Falkland Islands (Islas Malvinas)				-51.7963	-59.5236	4/4/2020 9:27:11 PM	Time Series
Confirmed	0	0	1/27/2020	Kuwait	N/A				29.5	47.75	4/4/2020 9:27:11 PM	Time Series
Deaths	0	0	1/31/2020	United Kingdom	Bermuda				32.3078	-64.7505	4/4/2020 9:27:11 PM	Time Series
Deaths	0	0	3/9/2020	France	Guadeloupe				16.25	-61.5833	4/4/2020 9:27:11 PM	Time Series
Confirmed	0	0	2/13/2020	United Kingdom	Turks and Caicos Islands				21.694	-71.7979	4/4/2020 9:27:11 PM	Time Series
Deaths	0	0	2/29/2020	Suriname	N/A				3.9193	-56.0278	4/4/2020 9:27:11 PM	Time Series
Confirmed	1	48	3/21/2020	West Bank and Gaza	N/A				31.9522	35.2332	4/4/2020 9:27:11 PM	Time Series
Confirmed	0	0	2/2/2020	Belarus	N/A				53.7098	27.9534	4/4/2020 9:27:11 PM	Time Series
Deaths	0	0	2/5/2020	Burma	N/A				21.9162	95.956	4/4/2020 9:27:11 PM	Time Series
Deaths	0	0	1/28/2020	Italy	N/A				43	12	4/4/2020 9:27:11 PM	Time Series
Confirmed	0	0	2/9/2020	Uganda	N/A				1	32	4/4/2020 9:27:11 PM	Time Series
Deaths	0	0	4/1/2020	China	Jiangsu				32.9711	119.455	4/4/2020 9:27:11 PM	Time Series
Confirmed	0	11	2/5/2020	Taiwan*	N/A				23.7	121	4/4/2020 9:27:11 PM	Time Series
Deaths	0	0	3/24/2020	Bahamas	N/A				25.0343	-77.3963	4/4/2020 9:27:11 PM	Time Series
Deaths	0	0	3/3/2020	Rwanda	N/A				-1.9403	29.8739	4/4/2020 9:27:11 PM	Time Series
Deaths	1	1	4/4/2020	Liberia	N/A				6.4281	-9.4295	4/4/2020 9:27:11 PM	Time Series
Deaths	0	0	3/5/2020	Seychelles	N/A				-4.6796	55.492	4/4/2020 9:27:11 PM	Time Series
Confirmed	0	0	2/13/2020	Netherlands	Aruba				12.5186	-70.0358	4/4/2020 9:27:11 PM	Time Series
Confirmed	0	0	1/26/2020	Libya	N/A				26.3351	17.228331	4/4/2020 9:27:11 PM	Time Series
Deaths	0	0	3/14/2020	Cuba	N/A				22	-80	4/4/2020 9:27:11 PM	Time Series
Deaths	0	0	3/1/2020	Angola	N/A				-11.2027	17.8739	4/4/2020 9:27:11 PM	Time Series
Deaths	0	0	3/23/2020	Benin	N/A				9.3077	2.3158	4/4/2020 9:27:11 PM	Time Series
Deaths	0	0	2/9/2020	Ghana	N/A				7.9465	-1.0232	4/4/2020 9:27:11 PM	Time Series
Confirmed	0	0	2/23/2020	Hungary	N/A				47.1625	19.5033	4/4/2020 9:27:11 PM	Time Series
Confirmed	12	142	3/29/2020	Senegal	N/A				14.4974	-14.4524	4/4/2020 9:27:11 PM	Time Series
Confirmed	11	125	4/1/2020	France	Guadeloupe				16.25	-61.5833	4/4/2020 9:27:11 PM	Time Series
Deaths	0	0	1/25/2020	Botswana	N/A				-22.3285	24.6849	4/4/2020 9:27:11 PM	Time Series
Confirmed	0	1273	3/13/2020	China	Henan				33.882	113.614	4/4/2020 9:27:11 PM	Time Series
Confirmed	0	0	2/2/2020	Antigua and Barbuda	N/A				17.0608	-61.7964	4/4/2020 9:27:11 PM	Time Series
Deaths	0	0	2/27/2020	Ecuador	N/A				-1.8312	-78.1834	4/4/2020 9:27:11 PM	Time Series
Deaths	0	0	3/20/2020	Burundi	N/A				-3.3731	29.9189	4/4/2020 9:27:11 PM	Time Series
Confirmed	10	40	3/23/2020	Nigeria	N/A				9.082	8.6753	4/4/2020 9:27:11 PM	Time Series
Confirmed	0	39	3/18/2020	Andorra	N/A				42.5063	1.5218	4/4/2020 9:27:11 PM	Time Series
Deaths	0	0	3/28/2020	Equatorial Guinea	N/A				1.5	10	4/4/2020 9:27:11 PM	Time Series
Confirmed	0	34	3/12/2020	Indonesia	N/A				-0.7893	113.9213	4/4/2020 9:27:11 PM	Time Series
Confirmed	37	196	3/3/2020	Germany	N/A				51	9	4/4/2020 9:27:11 PM	Time Series
Deaths	2	10	3/21/2020	Egypt	N/A				26	30	4/4/2020 9:27:11 PM	Time Series
Deaths	2	14	3/31/2020	Burkina Faso	N/A				12.2383	-1.5616	4/4/2020 9:27:11 PM	Time Series
Deaths	0	4	3/16/2020	China	Hunan				27.6104	111.7088	4/4/2020 9:27:11 PM	Time Series
Deaths	0	0	1/23/2020	Sweden	N/A				63	16	4/4/2020 9:27:11 PM	Time Series
Confirmed	0	0	2/17/2020	Canada	Northwest Territories				64.8255	-124.8457	4/4/2020 9:27:11 PM	Time Series
Confirmed	0	0	2/18/2020	Canada	Manitoba				53.7609	-98.8139	4/4/2020 9:27:11 PM	Time Series
Confirmed	1	2	3/8/2020	Cameroon	N/A				3.848	11.5021	4/4/2020 9:27:11 PM	Time Series
Confirmed	0	0	2/23/2020	Slovakia	N/A				48.669	19.699	4/4/2020 9:27:11 PM	Time Series
Confirmed	15	34	3/13/2020	Luxembourg	N/A				49.8153	6.1296	4/4/2020 9:27:11 PM	Time Series
Confirmed	0	0	1/30/2020	Italy	N/A				43	12	4/4/2020 9:27:11 PM	Time Series
Confirmed	2	3	3/28/2020	Libya	N/A				26.3351	17.228331	4/4/2020 9:27:11 PM	Time Series
Deaths	0	0	3/12/2020	Portugal	N/A				39.3999	-8.2245	4/4/2020 9:27:11 PM	Time Series
Confirmed	0	0	1/27/2020	Gabon	N/A				-0.8037	11.6094	4/4/2020 9:27:11 PM	Time Series
Confirmed	3	55	4/1/2020	Monaco	N/A				43.7333	7.4167	4/4/2020 9:27:11 PM	Time Series
Confirmed	16	110	3/27/2020	Afghanistan	N/A				33	65	4/4/2020 9:27:11 PM	Time Series
Deaths	0	0	2/26/2020	Australia	New South Wales				-33.8688	151.2093	4/4/2020 9:27:11 PM	Time Series
Deaths	0	0	3/6/2020	West Bank and Gaza	N/A				31.9522	35.2332	4/4/2020 9:27:11 PM	Time Series
Deaths	0	0	3/20/2020	Zambia	N/A				-15.4167	28.2833	4/4/2020 9:27:11 PM	Time Series
Confirmed	75	820	3/30/2020	Argentina	N/A				-38.4161	-63.6167	4/4/2020 9:27:11 PM	Time Series
Deaths	0	2	4/2/2020	Syria	N/A				34.802075	38.996815	4/4/2020 9:27:11 PM	Time Series
Deaths	0	0	2/17/2020	Saint Lucia	N/A				13.9094	-60.9789	4/4/2020 9:27:11 PM	Time Series
Deaths	0	0	3/8/2020	Netherlands	Curacao				12.1696	-68.99	4/4/2020 9:27:11 PM	Time Series
Confirmed	0	0	1/29/2020	Central African Republic	N/A				6.6111	20.9394	4/4/2020 9:27:11 PM	Time Series
Deaths	563	2352	4/1/2020	United Kingdom	N/A				55.3781	-3.436	4/4/2020 9:27:11 PM	Time Series
Deaths	0	0	4/2/2020	Antigua and Barbuda	N/A				17.0608	-61.7964	4/4/2020 9:27:11 PM	Time Series
Confirmed	0	0	2/6/2020	Canada	Alberta				53.9333	-116.5765	4/4/2020 9:27:11 PM	Time Series
Deaths	0	0	1/23/2020	Belize	N/A				13.1939	-59.5432	4/4/2020 9:27:11 PM	Time Series
Deaths	0	0	1/26/2020	Italy	N/A				43	12	4/4/2020 9:27:11 PM	Time Series
Confirmed	0	0	2/24/2020	Canada	Alberta				53.9333	-116.5765	4/4/2020 9:27:11 PM	Time Series
Confirmed	0	249	2/23/2020	China	Guangxi				23.8298	108.7881	4/4/2020 9:27:11 PM	Time Series
Deaths	0	0	1/30/2020	Croatia	N/A				45.1	15.2	4/4/2020 9:27:11 PM	Time Series
Deaths	0	0	2/12/2020	Montenegro	N/A				42.5	19.3	4/4/2020 9:27:11 PM	Time Series
Deaths	0	0	3/13/2020	Venezuela	N/A				6.4238	-66.5897	4/4/2020 9:27:11 PM	Time Series
Deaths	0	0	2/13/2020	China	Tibet				31.6927	88.0924	4/4/2020 9:27:11 PM	Time Series
Deaths	0	0	2/11/2020	Japan	N/A				36	138	4/4/2020 9:27:11 PM	Time Series
Confirmed	0	0	2/20/2020	Iraq	N/A				33	44	4/4/2020 9:27:11 PM	Time Series
Confirmed	0	2	3/10/2020	Cameroon	N/A				3.848	11.5021	4/4/2020 9:27:11 PM	Time Series
Confirmed	16	330	3/30/2020	Costa Rica	N/A				9.7489	-83.7534	4/4/2020 9:27:11 PM	Time Series
Confirmed	5	127	3/30/2020	Canada	Nova Scotia				44.682	-63.7443	4/4/2020 9:27:11 PM	Time Series
Confirmed	3	12	3/20/2020	Guatemala	N/A				15.7835	-90.2308	4/4/2020 9:27:11 PM	Time Series
Confirmed	0	1	2/29/2020	New Zealand	N/A				-40.9006	174.886	4/4/2020 9:27:11 PM	Time Series
Confirmed	1	3	2/7/2020	Philippines	N/A				13	122	4/4/2020 9:27:11 PM	Time Series
Deaths	0	0	2/22/2020	United Kingdom	N/A				55.3781	-3.436	4/4/2020 9:27:11 PM	Time Series
Confirmed	0	0	1/25/2020	Bosnia and Herzegovina	N/A				43.9159	17.6791	4/4/2020 9:27:11 PM	Time Series
Deaths	0	0	3/22/2020	Syria	N/A				34.802075	38.996815	4/4/2020 9:27:11 PM	Time Series
Deaths	766	14681	4/3/2020	Italy	N/A				43	12	4/4/2020 9:27:11 PM	Time Series
Deaths	0	0	2/29/2020	United Kingdom	Falkland Islands (Islas Malvinas)				-51.7963	-59.5236	4/4/2020 9:27:11 PM	Time Series
Deaths	0	0	1/25/2020	Lithuania	N/A				55.1694	23.8813	4/4/2020 9:27:11 PM	Time Series
Confirmed	4053	105792	3/31/2020	Italy	N/A				43	12	4/4/2020 9:27:11 PM	Time Series
Deaths	0	0	3/14/2020	France	Guadeloupe				16.25	-61.5833	4/4/2020 9:27:11 PM	Time Series
Deaths	0	0	3/4/2020	Canada	Northwest Territories				64.8255	-124.8457	4/4/2020 9:27:11 PM	Time Series
Deaths	0	0	3/3/2020	Hungary	N/A				47.1625	19.5033	4/4/2020 9:27:11 PM	Time Series
Deaths	0	0	1/27/2020	France	Mayotte				-12.8275	45.1662	4/4/2020 9:27:11 PM	Time Series
Deaths	0	0	3/17/2020	Lithuania	N/A				55.1694	23.8813	4/4/2020 9:27:11 PM	Time Series
Confirmed	314	1646	3/18/2020	Austria	N/A				47.5162	14.5501	4/4/2020 9:27:11 PM	Time Series
Deaths	0	0	2/15/2020	China	Qinghai				35.7452	95.9956	4/4/2020 9:27:11 PM	Time Series
Deaths	0	0	3/27/2020	Bahamas	N/A				25.0343	-77.3963	4/4/2020 9:27:11 PM	Time Series
Deaths	0	0	2/11/2020	United Arab Emirates	N/A				24	54	4/4/2020 9:27:11 PM	Time Series
Deaths	0	0	2/1/2020	United Kingdom	British Virgin Islands				18.4207	-64.64	4/4/2020 9:27:11 PM	Time Series
Deaths	0	0	3/24/2020	Denmark	Faroe Islands				61.8926	-6.9118	4/4/2020 9:27:11 PM	Time Series
Confirmed	0	0	2/15/2020	Belarus	N/A				53.7098	27.9534	4/4/2020 9:27:11 PM	Time Series
Deaths	12	114	3/29/2020	Indonesia	N/A				-0.7893	113.9213	4/4/2020 9:27:11 PM	Time Series
Deaths	0	0	3/2/2020	United Kingdom	British Virgin Islands				18.4207	-64.64	4/4/2020 9:27:11 PM	Time Series
Confirmed	0	0	1/29/2020	India	N/A				21	78	4/4/2020 9:27:11 PM	Time Series
Deaths	3	3	3/22/2020	Romania	N/A				45.9432	24.9668	4/4/2020 9:27:11 PM	Time Series
Confirmed	449	4611	4/1/2020	Canada	Quebec				52.9399	-73.5491	4/4/2020 9:27:11 PM	Time Series
Deaths	0	0	2/14/2020	Saint Lucia	N/A				13.9094	-60.9789	4/4/2020 9:27:11 PM	Time Series
Confirmed	0	296	3/1/2020	China	Fujian				26.0789	117.9874	4/4/2020 9:27:11 PM	Time Series
Confirmed	0	0	2/16/2020	Eritrea	N/A				15.1794	39.7823	4/4/2020 9:27:11 PM	Time Series
Confirmed	0	0	2/14/2020	Eswatini	N/A				-26.5225	31.4659	4/4/2020 9:27:11 PM	Time Series
Confirmed	0	0	3/27/2020	Botswana	N/A				-22.3285	24.6849	4/4/2020 9:27:11 PM	Time Series
Confirmed	0	0	2/11/2020	Ukraine	N/A				48.3794	31.1656	4/4/2020 9:27:11 PM	Time Series
Confirmed	0	0	1/23/2020	Bangladesh	N/A				23.685	90.3563	4/4/2020 9:27:11 PM	Time Series
Confirmed	0	4	3/10/2020	Canada	Quebec				52.9399	-73.5491	4/4/2020 9:27:11 PM	Time Series
Deaths	0	0	1/25/2020	Australia	Australian Capital Territory				-35.4735	149.0124	4/4/2020 9:27:11 PM	Time Series
Deaths	1	1	3/19/2020	Tunisia	N/A				34	9	4/4/2020 9:27:11 PM	Time Series
Confirmed	0	0	2/6/2020	United Kingdom	Bermuda				32.3078	-64.7505	4/4/2020 9:27:11 PM	Time Series
Confirmed	0	0	2/19/2020	Croatia	N/A				45.1	15.2	4/4/2020 9:27:11 PM	Time Series
Confirmed	1	144	2/16/2020	China	Guizhou				26.8154	106.8748	4/4/2020 9:27:11 PM	Time Series
Confirmed	0	0	2/18/2020	Canada	Yukon				64.2823	-135	4/4/2020 9:27:11 PM	Time Series
Deaths	0	0	2/24/2020	San Marino	N/A				43.9424	12.4578	4/4/2020 9:27:11 PM	Time Series
Deaths	0	6	3/17/2020	China	Anhui				31.8257	117.2264	4/4/2020 9:27:11 PM	Time Series
Deaths	0	0	2/1/2020	Montenegro	N/A				42.5	19.3	4/4/2020 9:27:11 PM	Time Series
Deaths	0	1	2/14/2020	China	Jiangxi				27.614	115.7221	4/4/2020 9:27:11 PM	Time Series
Confirmed	8	47	2/1/2020	China	Shanxi				37.5777	112.2922	4/4/2020 9:27:11 PM	Time Series
Confirmed	0	0	3/7/2020	Moldova	N/A				47.4116	28.3699	4/4/2020 9:27:11 PM	Time Series
Confirmed	114	310	3/27/2020	Ukraine	N/A				48.3794	31.1656	4/4/2020 9:27:11 PM	Time Series
Deaths	0	0	3/19/2020	Singapore	N/A				1.2833	103.8333	4/4/2020 9:27:11 PM	Time Series
Deaths	0	0	3/8/2020	Jamaica	N/A				18.1096	-77.2975	4/4/2020 9:27:11 PM	Time Series
Confirmed	0	1	3/16/2020	Bhutan	N/A				27.5142	90.4336	4/4/2020 9:27:11 PM	Time Series
Confirmed	10	39	3/19/2020	Tunisia	N/A				34	9	4/4/2020 9:27:11 PM	Time Series
Deaths	0	0	2/21/2020	Austria	N/A				47.5162	14.5501	4/4/2020 9:27:11 PM	Time Series
Deaths	0	0	4/4/2020	Papua New Guinea	N/A				-6.315	143.9555	4/4/2020 9:27:11 PM	Time Series
Deaths	1	1	3/31/2020	Tanzania	N/A				-6.369	34.8888	4/4/2020 9:27:11 PM	Time Series
Confirmed	17	45	3/21/2020	France	Reunion				-21.1351	55.2471	4/4/2020 9:27:11 PM	Time Series
Deaths	0	0	3/28/2020	France	French Polynesia				-17.6797	149.4068	4/4/2020 9:27:11 PM	Time Series
Confirmed	0	0	2/28/2020	Canada	Northwest Territories				64.8255	-124.8457	4/4/2020 9:27:11 PM	Time Series
Deaths	0	0	2/21/2020	Saint Vincent and the Grenadines	N/A				12.9843	-61.2872	4/4/2020 9:27:11 PM	Time Series
Deaths	0	0	3/2/2020	Brunei	N/A				4.5353	114.7277	4/4/2020 9:27:11 PM	Time Series
Confirmed	0	1	3/23/2020	China	Tibet				31.6927	88.0924	4/4/2020 9:27:11 PM	Time Series
Deaths	0	0	3/1/2020	Guinea	N/A				9.9456	-9.6966	4/4/2020 9:27:11 PM	Time Series
Deaths	0	0	2/29/2020	Saint Lucia	N/A				13.9094	-60.9789	4/4/2020 9:27:11 PM	Time Series
Deaths	0	1	3/27/2020	China	Jiangxi				27.614	115.7221	4/4/2020 9:27:11 PM	Time Series
Deaths	0	0	2/26/2020	Montenegro	N/A				42.5	19.3	4/4/2020 9:27:11 PM	Time Series
Confirmed	0	163	2/18/2020	China	Hainan				19.1959	109.7453	4/4/2020 9:27:11 PM	Time Series
Confirmed	1	308	2/21/2020	China	Hebei				39.549	116.1306	4/4/2020 9:27:11 PM	Time Series
Confirmed	0	0	3/15/2020	Zambia	N/A				-15.4167	28.2833	4/4/2020 9:27:11 PM	Time Series
Deaths	0	0	2/14/2020	Denmark	N/A				56.2639	9.5018	4/4/2020 9:27:11 PM	Time Series
Deaths	0	0	1/24/2020	China	Sichuan				30.6171	102.7103	4/4/2020 9:27:11 PM	Time Series
Deaths	0	2	3/24/2020	China	Guizhou				26.8154	106.8748	4/4/2020 9:27:11 PM	Time Series
Confirmed	0	0	2/5/2020	United Kingdom	British Virgin Islands				18.4207	-64.64	4/4/2020 9:27:11 PM	Time Series
Confirmed	0	0	2/1/2020	Bahrain	N/A				26.0275	50.55	4/4/2020 9:27:11 PM	Time Series
Deaths	0	0	3/9/2020	Grenada	N/A				12.1165	-61.679	4/4/2020 9:27:11 PM	Time Series
Confirmed	1	936	3/22/2020	China	Jiangxi				27.614	115.7221	4/4/2020 9:27:11 PM	Time Series
Confirmed	0	0	2/9/2020	Switzerland	N/A				46.8182	8.2275	4/4/2020 9:27:11 PM	Time Series
Confirmed	0	0	3/16/2020	United Kingdom	Montserrat				16.7425	-62.1874	4/4/2020 9:27:11 PM	Time Series
Confirmed	0	0	1/26/2020	France	Martinique				14.6415	-61.0242	4/4/2020 9:27:11 PM	Time Series
Confirmed	768	3582	3/22/2020	Austria	N/A				47.5162	14.5501	4/4/2020 9:27:11 PM	Time Series
Confirmed	16	44	3/17/2020	Sri Lanka	N/A				7	81	4/4/2020 9:27:11 PM	Time Series
Deaths	0	3	3/14/2020	China	Xinjiang				41.1129	85.2401	4/4/2020 9:27:11 PM	Time Series
Confirmed	0	0	2/9/2020	Iraq	N/A				33	44	4/4/2020 9:27:11 PM	Time Series
Confirmed	342	3743	3/23/2020	Belgium	N/A				50.8333	4	4/4/2020 9:27:11 PM	Time Series
Deaths	0	6	2/26/2020	China	Chongqing				30.0572	107.874	4/4/2020 9:27:11 PM	Time Series
Confirmed	0	2	2/13/2020	Australia	South Australia				-34.9285	138.6007	4/4/2020 9:27:11 PM	Time Series
Deaths	0	3	3/19/2020	China	Shaanxi				35.1917	108.8701	4/4/2020 9:27:11 PM	Time Series
Confirmed	302	2121	3/27/2020	Ireland	N/A				53.1424	-7.6921	4/4/2020 9:27:11 PM	Time Series
Deaths	0	0	3/29/2020	Denmark	Greenland				71.7069	-42.6043	4/4/2020 9:27:11 PM	Time Series
Deaths	0	0	3/11/2020	Netherlands	Bonaire, Sint Eustatius and Saba				12.1784	-68.2385	4/4/2020 9:27:11 PM	Time Series
Confirmed	0	0	2/22/2020	France	New Caledonia				-20.9043	165.618	4/4/2020 9:27:11 PM	Time Series
Deaths	0	0	2/9/2020	France	St Martin				18.0708	-63.0501	4/4/2020 9:27:11 PM	Time Series
Confirmed	1	2	3/3/2020	Ireland	N/A				53.1424	-7.6921	4/4/2020 9:27:11 PM	Time Series
Confirmed	0	1	3/7/2020	China	Tibet				31.6927	88.0924	4/4/2020 9:27:11 PM	Time Series
Confirmed	0	0	2/2/2020	Nigeria	N/A				9.082	8.6753	4/4/2020 9:27:11 PM	Time Series
Confirmed	0	0	3/8/2020	Suriname	N/A				3.9193	-56.0278	4/4/2020 9:27:11 PM	Time Series
Deaths	0	1	4/4/2020	Mauritania	N/A				21.0079	10.9408	4/4/2020 9:27:11 PM	Time Series
Deaths	0	1	3/16/2020	China	Fujian				26.0789	117.9874	4/4/2020 9:27:11 PM	Time Series
Confirmed	0	6	3/30/2020	Sudan	N/A				12.8628	30.2176	4/4/2020 9:27:11 PM	Time Series
Deaths	0	0	3/22/2020	Eswatini	N/A				-26.5225	31.4659	4/4/2020 9:27:11 PM	Time Series
Deaths	0	0	3/11/2020	Brunei	N/A				4.5353	114.7277	4/4/2020 9:27:11 PM	Time Series
Confirmed	0	0	2/10/2020	Trinidad and Tobago	N/A				10.6918	-61.2225	4/4/2020 9:27:11 PM	Time Series
Deaths	0	0	1/25/2020	Germany	N/A				51	9	4/4/2020 9:27:11 PM	Time Series
Confirmed	0	0	3/6/2020	Mongolia	N/A				46.8625	103.8467	4/4/2020 9:27:11 PM	Time Series
Deaths	0	0	2/28/2020	Mexico	N/A				23.6345	-102.5528	4/4/2020 9:27:11 PM	Time Series
Deaths	0	0	3/8/2020	Guatemala	N/A				15.7835	-90.2308	4/4/2020 9:27:11 PM	Time Series
Confirmed	10	62	2/1/2020	China	Hainan				19.1959	109.7453	4/4/2020 9:27:11 PM	Time Series
Confirmed	0	0	2/3/2020	Canada	Saskatchewan				52.9399	-106.4509	4/4/2020 9:27:11 PM	Time Series
Deaths	0	0	3/10/2020	Bolivia	N/A				-16.2902	-63.5887	4/4/2020 9:27:11 PM	Time Series
Deaths	0	0	2/19/2020	Monaco	N/A				43.7333	7.4167	4/4/2020 9:27:11 PM	Time Series
Confirmed	0	0	1/27/2020	Iceland	N/A				64.9631	-19.0208	4/4/2020 9:27:11 PM	Time Series
Confirmed	0	5	2/4/2020	United Arab Emirates	N/A				24	54	4/4/2020 9:27:11 PM	Time Series
Confirmed	0	2	2/2/2020	Italy	N/A				43	12	4/4/2020 9:27:11 PM	Time Series
Deaths	0	0	2/6/2020	Australia	Australian Capital Territory				-35.4735	149.0124	4/4/2020 9:27:11 PM	Time Series
Deaths	0	0	3/10/2020	Netherlands	Sint Maarten				18.0425	-63.0548	4/4/2020 9:27:11 PM	Time Series
Deaths	0	0	3/20/2020	Holy See	N/A				41.9029	12.4534	4/4/2020 9:27:11 PM	Time Series
Confirmed	0	0	3/1/2020	Belize	N/A				13.1939	-59.5432	4/4/2020 9:27:11 PM	Time Series
Deaths	1	2	2/26/2020	France	N/A				46.2276	2.2137	4/4/2020 9:27:11 PM	Time Series
Confirmed	0	0	2/6/2020	Argentina	N/A				-38.4161	-63.6167	4/4/2020 9:27:11 PM	Time Series
Confirmed	0	0	2/22/2020	United Kingdom	Falkland Islands (Islas Malvinas)				-51.7963	-59.5236	4/4/2020 9:27:11 PM	Time Series
Confirmed	0	41	4/2/2020	China	Macau				22.1667	113.55	4/4/2020 9:27:11 PM	Time Series
Deaths	0	0	3/20/2020	China	Tibet				31.6927	88.0924	4/4/2020 9:27:11 PM	Time Series
Deaths	0	0	3/21/2020	Denmark	Greenland				71.7069	-42.6043	4/4/2020 9:27:11 PM	Time Series
Deaths	0	0	2/14/2020	Montenegro	N/A				42.5	19.3	4/4/2020 9:27:11 PM	Time Series
Deaths	0	0	1/25/2020	China	Shanghai				31.202	121.4491	4/4/2020 9:27:11 PM	Time Series
Deaths	0	0	3/2/2020	France	Saint Barthelemy				17.9	-62.8333	4/4/2020 9:27:11 PM	Time Series
Deaths	0	0	3/12/2020	Niger	N/A				17.6078	8.0817	4/4/2020 9:27:11 PM	Time Series
Deaths	25	61	4/3/2020	Canada	Quebec				52.9399	-73.5491	4/4/2020 9:27:11 PM	Time Series
Deaths	2	3	4/1/2020	Jamaica	N/A				18.1096	-77.2975	4/4/2020 9:27:11 PM	Time Series
Deaths	0	0	3/14/2020	Australia	Tasmania				-41.4545	145.9707	4/4/2020 9:27:11 PM	Time Series
Confirmed	0	0	2/22/2020	Canada	Yukon				64.2823	-135	4/4/2020 9:27:11 PM	Time Series
Confirmed	0	0	2/1/2020	Venezuela	N/A				6.4238	-66.5897	4/4/2020 9:27:11 PM	Time Series
Confirmed	1762	24811	3/24/2020	Iran	N/A				32	53	4/4/2020 9:27:11 PM	Time Series
Deaths	0	0	3/27/2020	Seychelles	N/A				-4.6796	55.492	4/4/2020 9:27:11 PM	Time Series
Confirmed	7	15	1/24/2020	China	Sichuan				30.6171	102.7103	4/4/2020 9:27:11 PM	Time Series
Deaths	0	0	3/6/2020	Turkey	N/A				38.9637	35.2433	4/4/2020 9:27:11 PM	Time Series
Deaths	0	1	3/23/2020	Cuba	N/A				22	-80	4/4/2020 9:27:11 PM	Time Series
Deaths	0	0	3/8/2020	Tanzania	N/A				-6.369	34.8888	4/4/2020 9:27:11 PM	Time Series
Confirmed	0	0	3/18/2020	Sierra Leone	N/A				8.460555	-11.779889	4/4/2020 9:27:11 PM	Time Series
Confirmed	32	337	3/31/2020	Australia	South Australia				-34.9285	138.6007	4/4/2020 9:27:11 PM	Time Series
Deaths	0	0	3/21/2020	Canada	Manitoba				53.7609	-98.8139	4/4/2020 9:27:11 PM	Time Series
Confirmed	3	14	3/30/2020	Bahamas	N/A				25.0343	-77.3963	4/4/2020 9:27:11 PM	Time Series
Confirmed	0	222	2/13/2020	China	Guangxi				23.8298	108.7881	4/4/2020 9:27:11 PM	Time Series
Deaths	0	7	3/20/2020	Norway	N/A				60.472	8.4689	4/4/2020 9:27:11 PM	Time Series
Confirmed	0	0	3/4/2020	Eswatini	N/A				-26.5225	31.4659	4/4/2020 9:27:11 PM	Time Series
Deaths	0	0	1/28/2020	Somalia	N/A				5.1521	46.1996	4/4/2020 9:27:11 PM	Time Series
Confirmed	1	4	3/27/2020	Nepal	N/A				28.1667	84.25	4/4/2020 9:27:11 PM	Time Series
Deaths	0	0	1/29/2020	Qatar	N/A				25.3548	51.1839	4/4/2020 9:27:11 PM	Time Series
Confirmed	0	0	2/16/2020	United Kingdom	Turks and Caicos Islands				21.694	-71.7979	4/4/2020 9:27:11 PM	Time Series
Confirmed	0	0	2/1/2020	Trinidad and Tobago	N/A				10.6918	-61.2225	4/4/2020 9:27:11 PM	Time Series
Deaths	0	0	3/12/2020	Tanzania	N/A				-6.369	34.8888	4/4/2020 9:27:11 PM	Time Series
Confirmed	0	2	2/13/2020	Russia	N/A				60	90	4/4/2020 9:27:11 PM	Time Series
Confirmed	0	3	2/2/2020	Canada	Ontario				51.2538	-85.3232	4/4/2020 9:27:11 PM	Time Series
Deaths	0	0	2/19/2020	Uruguay	N/A				-32.5228	-55.7658	4/4/2020 9:27:11 PM	Time Series
Confirmed	295	2910	3/30/2020	Ireland	N/A				53.1424	-7.6921	4/4/2020 9:27:11 PM	Time Series
Deaths	0	0	2/2/2020	China	Tianjin				39.3054	117.323	4/4/2020 9:27:11 PM	Time Series
Confirmed	2	16	3/23/2020	Kyrgyzstan	N/A				41.2044	74.7661	4/4/2020 9:27:11 PM	Time Series
Confirmed	0	1	3/21/2020	Saint Vincent and the Grenadines	N/A				12.9843	-61.2872	4/4/2020 9:27:11 PM	Time Series
Confirmed	0	0	1/27/2020	Barbados	N/A				13.1939	-59.5432	4/4/2020 9:27:11 PM	Time Series
Confirmed	16	275	2/4/2020	China	Shandong				36.3427	118.1498	4/4/2020 9:27:11 PM	Time Series
Deaths	0	2	3/5/2020	China	Guangxi				23.8298	108.7881	4/4/2020 9:27:11 PM	Time Series
Deaths	0	0	3/11/2020	Mexico	N/A				23.6345	-102.5528	4/4/2020 9:27:11 PM	Time Series
Confirmed	1	249	3/24/2020	China	Shaanxi				35.1917	108.8701	4/4/2020 9:27:11 PM	Time Series
Deaths	3	84	3/18/2020	Korea, South	N/A				36	128	4/4/2020 9:27:11 PM	Time Series
Deaths	0	3	3/27/2020	Australia	Victoria				-37.8136	144.9631	4/4/2020 9:27:11 PM	Time Series
Deaths	0	0	3/6/2020	Eritrea	N/A				15.1794	39.7823	4/4/2020 9:27:11 PM	Time Series
Confirmed	0	0	2/13/2020	Zimbabwe	N/A				-20	30	4/4/2020 9:27:11 PM	Time Series
Confirmed	11	23	3/12/2020	Albania	N/A				41.1533	20.1683	4/4/2020 9:27:11 PM	Time Series
Confirmed	168	1914	3/20/2020	Norway	N/A				60.472	8.4689	4/4/2020 9:27:11 PM	Time Series
Confirmed	0	3	3/2/2020	Czechia	N/A				49.8175	15.473	4/4/2020 9:27:11 PM	Time Series
Confirmed	0	0	1/24/2020	Italy	N/A				43	12	4/4/2020 9:27:11 PM	Time Series
Deaths	0	0	3/8/2020	Papua New Guinea	N/A				-6.315	143.9555	4/4/2020 9:27:11 PM	Time Series
Confirmed	65	323	3/29/2020	Bosnia and Herzegovina	N/A				43.9159	17.6791	4/4/2020 9:27:11 PM	Time Series
Confirmed	0	80	3/13/2020	Kuwait	N/A				29.5	47.75	4/4/2020 9:27:11 PM	Time Series
Confirmed	0	0	2/2/2020	Czechia	N/A				49.8175	15.473	4/4/2020 9:27:11 PM	Time Series
Confirmed	0	30	3/9/2020	Vietnam	N/A				16	108	4/4/2020 9:27:11 PM	Time Series
Deaths	0	0	3/11/2020	Rwanda	N/A				-1.9403	29.8739	4/4/2020 9:27:11 PM	Time Series
Deaths	1	1	3/19/2020	Costa Rica	N/A				9.7489	-83.7534	4/4/2020 9:27:11 PM	Time Series
Confirmed	0	0	2/11/2020	Laos	N/A				19.85627	102.495496	4/4/2020 9:27:11 PM	Time Series
Deaths	0	0	1/26/2020	Australia	Queensland				-28.0167	153.4	4/4/2020 9:27:11 PM	Time Series
Confirmed	0	16	3/2/2020	Vietnam	N/A				16	108	4/4/2020 9:27:11 PM	Time Series
Confirmed	0	0	1/31/2020	Saint Lucia	N/A				13.9094	-60.9789	4/4/2020 9:27:11 PM	Time Series
Confirmed	0	0	1/23/2020	Chile	N/A				-35.6751	-71.543	4/4/2020 9:27:11 PM	Time Series
Deaths	0	0	3/1/2020	United Kingdom	Anguilla				18.2206	-63.0686	4/4/2020 9:27:11 PM	Time Series
Confirmed	0	1	2/8/2020	Cambodia	N/A				11.55	104.9167	4/4/2020 9:27:11 PM	Time Series
Confirmed	0	0	1/25/2020	Sri Lanka	N/A				7	81	4/4/2020 9:27:11 PM	Time Series
Confirmed	0	0	1/31/2020	Belarus	N/A				53.7098	27.9534	4/4/2020 9:27:11 PM	Time Series
Deaths	0	0	3/20/2020	Togo	N/A				8.6195	0.8248	4/4/2020 9:27:11 PM	Time Series
Deaths	0	0	3/8/2020	Estonia	N/A				58.5953	25.0136	4/4/2020 9:27:11 PM	Time Series
Deaths	0	1	3/11/2020	China	Fujian				26.0789	117.9874	4/4/2020 9:27:11 PM	Time Series
Deaths	0	0	2/14/2020	France	N/A				46.2276	2.2137	4/4/2020 9:27:11 PM	Time Series
Deaths	0	0	3/6/2020	Costa Rica	N/A				9.7489	-83.7534	4/4/2020 9:27:11 PM	Time Series
Confirmed	0	1	3/6/2020	China	Tibet				31.6927	88.0924	4/4/2020 9:27:11 PM	Time Series
Deaths	0	0	2/25/2020	Iceland	N/A				64.9631	-19.0208	4/4/2020 9:27:11 PM	Time Series
Confirmed	0	4	3/18/2020	Seychelles	N/A				-4.6796	55.492	4/4/2020 9:27:11 PM	Time Series
Deaths	0	0	1/27/2020	Central African Republic	N/A				6.6111	20.9394	4/4/2020 9:27:11 PM	Time Series
Confirmed	81	155	3/16/2020	Chile	N/A				-35.6751	-71.543	4/4/2020 9:27:11 PM	Time Series
Confirmed	1	1008	2/19/2020	China	Hunan				27.6104	111.7088	4/4/2020 9:27:11 PM	Time Series
Deaths	0	0	3/16/2020	Denmark	Greenland				71.7069	-42.6043	4/4/2020 9:27:11 PM	Time Series
Confirmed	0	0	2/1/2020	Afghanistan	N/A				33	65	4/4/2020 9:27:11 PM	Time Series
Deaths	0	0	3/13/2020	Cyprus	N/A				35.1264	33.4299	4/4/2020 9:27:11 PM	Time Series
Confirmed	0	1	3/26/2020	Libya	N/A				26.3351	17.228331	4/4/2020 9:27:11 PM	Time Series
Confirmed	10	20	3/9/2020	Philippines	N/A				13	122	4/4/2020 9:27:11 PM	Time Series
Deaths	0	0	2/19/2020	Australia	Queensland				-28.0167	153.4	4/4/2020 9:27:11 PM	Time Series
Deaths	0	0	1/27/2020	Kuwait	N/A				29.5	47.75	4/4/2020 9:27:11 PM	Time Series
Deaths	0	0	2/18/2020	Australia	Victoria				-37.8136	144.9631	4/4/2020 9:27:11 PM	Time Series
Deaths	0	0	2/2/2020	Mongolia	N/A				46.8625	103.8467	4/4/2020 9:27:11 PM	Time Series
Deaths	0	0	2/20/2020	Saudi Arabia	N/A				24	45	4/4/2020 9:27:11 PM	Time Series
Confirmed	0	0	2/16/2020	New Zealand	N/A				-40.9006	174.886	4/4/2020 9:27:11 PM	Time Series
Deaths	0	0	2/13/2020	Canada	Saskatchewan				52.9399	-106.4509	4/4/2020 9:27:11 PM	Time Series
Confirmed	0	0	3/2/2020	Guyana	N/A				5	-58.75	4/4/2020 9:27:11 PM	Time Series
Confirmed	0	0	2/5/2020	Uruguay	N/A				-32.5228	-55.7658	4/4/2020 9:27:11 PM	Time Series
Deaths	0	0	2/19/2020	Mongolia	N/A				46.8625	103.8467	4/4/2020 9:27:11 PM	Time Series
Deaths	0	0	1/23/2020	Iran	N/A				32	53	4/4/2020 9:27:11 PM	Time Series
Confirmed	0	0	2/11/2020	France	St Martin				18.0708	-63.0501	4/4/2020 9:27:11 PM	Time Series
Deaths	0	0	2/27/2020	France	St Martin				18.0708	-63.0501	4/4/2020 9:27:11 PM	Time Series
Deaths	0	0	3/10/2020	United Kingdom	British Virgin Islands				18.4207	-64.64	4/4/2020 9:27:11 PM	Time Series
Confirmed	0	0	2/14/2020	Iran	N/A				32	53	4/4/2020 9:27:11 PM	Time Series
Deaths	0	0	3/28/2020	Suriname	N/A				3.9193	-56.0278	4/4/2020 9:27:11 PM	Time Series
Confirmed	1	1	1/27/2020	Cambodia	N/A				11.55	104.9167	4/4/2020 9:27:11 PM	Time Series
Deaths	9	43	4/4/2020	Russia	N/A				60	90	4/4/2020 9:27:11 PM	Time Series
Confirmed	0	0	2/12/2020	Liechtenstein	N/A				47.14	9.55	4/4/2020 9:27:11 PM	Time Series
Deaths	0	0	3/5/2020	Malaysia	N/A				2.5	112.5	4/4/2020 9:27:11 PM	Time Series
Confirmed	0	13	3/18/2020	Maldives	N/A				3.2028	73.2207	4/4/2020 9:27:11 PM	Time Series
Confirmed	0	0	1/24/2020	San Marino	N/A				43.9424	12.4578	4/4/2020 9:27:11 PM	Time Series
Deaths	1	1	3/21/2020	Iceland	N/A				64.9631	-19.0208	4/4/2020 9:27:11 PM	Time Series
Confirmed	0	0	1/30/2020	Luxembourg	N/A				49.8153	6.1296	4/4/2020 9:27:11 PM	Time Series
Deaths	0	0	3/12/2020	Madagascar	N/A				-18.7669	46.8691	4/4/2020 9:27:11 PM	Time Series
Deaths	0	0	2/25/2020	France	French Polynesia				-17.6797	149.4068	4/4/2020 9:27:11 PM	Time Series
Deaths	1	57	4/1/2020	Japan	N/A				36	138	4/4/2020 9:27:11 PM	Time Series
Deaths	1	1	3/22/2020	Afghanistan	N/A				33	65	4/4/2020 9:27:11 PM	Time Series
Confirmed	0	0	2/25/2020	Jamaica	N/A				18.1096	-77.2975	4/4/2020 9:27:11 PM	Time Series
Confirmed	0	0	2/27/2020	Portugal	N/A				39.3999	-8.2245	4/4/2020 9:27:11 PM	Time Series
Confirmed	8	94	3/27/2020	Belarus	N/A				53.7098	27.9534	4/4/2020 9:27:11 PM	Time Series
Confirmed	0	0	2/6/2020	Lebanon	N/A				33.8547	35.8623	4/4/2020 9:27:11 PM	Time Series
Deaths	0	0	3/14/2020	West Bank and Gaza	N/A				31.9522	35.2332	4/4/2020 9:27:11 PM	Time Series
Confirmed	0	0	2/2/2020	Zimbabwe	N/A				-20	30	4/4/2020 9:27:11 PM	Time Series
Confirmed	31	308	3/20/2020	Romania	N/A				45.9432	24.9668	4/4/2020 9:27:11 PM	Time Series
Deaths	0	0	2/11/2020	Norway	N/A				60.472	8.4689	4/4/2020 9:27:11 PM	Time Series
Deaths	0	0	1/28/2020	Canada	Alberta				53.9333	-116.5765	4/4/2020 9:27:11 PM	Time Series
Confirmed	15	96	2/6/2020	China	Shanxi				37.5777	112.2922	4/4/2020 9:27:11 PM	Time Series
Confirmed	0	0	2/16/2020	Latvia	N/A				56.8796	24.6032	4/4/2020 9:27:11 PM	Time Series
Deaths	0	0	3/4/2020	Botswana	N/A				-22.3285	24.6849	4/4/2020 9:27:11 PM	Time Series
Confirmed	10	60	3/25/2020	Uzbekistan	N/A				41.3775	64.5853	4/4/2020 9:27:11 PM	Time Series
Deaths	0	1	3/10/2020	Egypt	N/A				26	30	4/4/2020 9:27:11 PM	Time Series
Deaths	0	0	3/19/2020	Chad	N/A				15.4542	18.7322	4/4/2020 9:27:11 PM	Time Series
Deaths	0	4	3/30/2020	Azerbaijan	N/A				40.1431	47.5769	4/4/2020 9:27:11 PM	Time Series
Confirmed	0	0	1/25/2020	Costa Rica	N/A				9.7489	-83.7534	4/4/2020 9:27:11 PM	Time Series
Confirmed	0	0	3/15/2020	Benin	N/A				9.3077	2.3158	4/4/2020 9:27:11 PM	Time Series
Confirmed	0	0	1/27/2020	Sweden	N/A				63	16	4/4/2020 9:27:11 PM	Time Series
Deaths	0	0	3/14/2020	Congo (Brazzaville)	N/A				-4.0383	21.7587	4/4/2020 9:27:11 PM	Time Series
Confirmed	0	0	2/18/2020	Congo (Brazzaville)	N/A				-4.0383	21.7587	4/4/2020 9:27:11 PM	Time Series
Deaths	0	0	2/14/2020	Cabo Verde	N/A				16.5388	-23.0418	4/4/2020 9:27:11 PM	Time Series
Deaths	0	1	3/20/2020	China	Jiangxi				27.614	115.7221	4/4/2020 9:27:11 PM	Time Series
Confirmed	0	0	1/25/2020	Zambia	N/A				-15.4167	28.2833	4/4/2020 9:27:11 PM	Time Series
Deaths	0	0	2/22/2020	India	N/A				21	78	4/4/2020 9:27:11 PM	Time Series
Confirmed	1	98	3/29/2020	China	Jilin				43.6661	126.1923	4/4/2020 9:27:11 PM	Time Series
Confirmed	0	0	3/10/2020	Kenya	N/A				-0.0236	37.9062	4/4/2020 9:27:11 PM	Time Series
Deaths	0	0	1/25/2020	Angola	N/A				-11.2027	17.8739	4/4/2020 9:27:11 PM	Time Series
Confirmed	0	1	2/15/2020	China	Tibet				31.6927	88.0924	4/4/2020 9:27:11 PM	Time Series
Deaths	0	5	3/27/2020	Bangladesh	N/A				23.685	90.3563	4/4/2020 9:27:11 PM	Time Series
Deaths	0	0	2/24/2020	Uzbekistan	N/A				41.3775	64.5853	4/4/2020 9:27:11 PM	Time Series
Confirmed	0	0	2/12/2020	United Kingdom	Bermuda				32.3078	-64.7505	4/4/2020 9:27:11 PM	Time Series
Confirmed	0	0	2/1/2020	Iraq	N/A				33	44	4/4/2020 9:27:11 PM	Time Series
Deaths	0	0	3/16/2020	Saudi Arabia	N/A				24	45	4/4/2020 9:27:11 PM	Time Series
Deaths	0	0	1/28/2020	Latvia	N/A				56.8796	24.6032	4/4/2020 9:27:11 PM	Time Series
Deaths	0	0	3/5/2020	France	Guadeloupe				16.25	-61.5833	4/4/2020 9:27:11 PM	Time Series
Confirmed	0	0	2/27/2020	Papua New Guinea	N/A				-6.315	143.9555	4/4/2020 9:27:11 PM	Time Series
Deaths	0	1	1/28/2020	China	Heilongjiang				47.862	127.7615	4/4/2020 9:27:11 PM	Time Series
Confirmed	0	0	2/3/2020	Estonia	N/A				58.5953	25.0136	4/4/2020 9:27:11 PM	Time Series
Deaths	0	0	3/14/2020	United Kingdom	Channel Islands				49.3723	-2.3644	4/4/2020 9:27:11 PM	Time Series
Confirmed	0	0	2/28/2020	Honduras	N/A				15.2	-86.2419	4/4/2020 9:27:11 PM	Time Series
Deaths	0	0	3/24/2020	Niger	N/A				17.6078	8.0817	4/4/2020 9:27:11 PM	Time Series
Deaths	0	0	2/6/2020	Latvia	N/A				56.8796	24.6032	4/4/2020 9:27:11 PM	Time Series
Confirmed	0	0	3/12/2020	Canada	Manitoba				53.7609	-98.8139	4/4/2020 9:27:11 PM	Time Series
Deaths	0	0	2/10/2020	France	New Caledonia				-20.9043	165.618	4/4/2020 9:27:11 PM	Time Series
Confirmed	0	0	3/3/2020	France	Martinique				14.6415	-61.0242	4/4/2020 9:27:11 PM	Time Series
Confirmed	42	561	3/28/2020	China	Hong Kong				22.3	114.2	4/4/2020 9:27:11 PM	Time Series
Confirmed	4789	63927	3/23/2020	Italy	N/A				43	12	4/4/2020 9:27:11 PM	Time Series
Confirmed	63	140	3/17/2020	Luxembourg	N/A				49.8153	6.1296	4/4/2020 9:27:11 PM	Time Series
Deaths	0	1	4/4/2020	China	Jiangxi				27.614	115.7221	4/4/2020 9:27:11 PM	Time Series
Confirmed	0	0	2/4/2020	Suriname	N/A				3.9193	-56.0278	4/4/2020 9:27:11 PM	Time Series
Deaths	0	0	2/20/2020	Liechtenstein	N/A				47.14	9.55	4/4/2020 9:27:11 PM	Time Series
Deaths	0	1	3/29/2020	Togo	N/A				8.6195	0.8248	4/4/2020 9:27:11 PM	Time Series
Deaths	0	3	3/1/2020	China	Sichuan				30.6171	102.7103	4/4/2020 9:27:11 PM	Time Series
Confirmed	1380	3661	3/13/2020	France	N/A				46.2276	2.2137	4/4/2020 9:27:11 PM	Time Series
Confirmed	0	1	3/14/2020	France	Saint Barthelemy				17.9	-62.8333	4/4/2020 9:27:11 PM	Time Series
Deaths	0	0	1/24/2020	Vietnam	N/A				16	108	4/4/2020 9:27:11 PM	Time Series
Confirmed	70	645	3/28/2020	Estonia	N/A				58.5953	25.0136	4/4/2020 9:27:11 PM	Time Series
Deaths	0	0	2/28/2020	Denmark	Faroe Islands				61.8926	-6.9118	4/4/2020 9:27:11 PM	Time Series
Confirmed	0	21	3/18/2020	Dominican Republic	N/A				18.7357	-70.1627	4/4/2020 9:27:11 PM	Time Series
Confirmed	0	0	2/26/2020	Netherlands	Sint Maarten				18.0425	-63.0548	4/4/2020 9:27:11 PM	Time Series
Deaths	2	16	4/1/2020	Burkina Faso	N/A				12.2383	-1.5616	4/4/2020 9:27:11 PM	Time Series
Confirmed	0	6	3/31/2020	France	Saint Barthelemy				17.9	-62.8333	4/4/2020 9:27:11 PM	Time Series
Confirmed	0	0	2/27/2020	Ukraine	N/A				48.3794	31.1656	4/4/2020 9:27:11 PM	Time Series
Deaths	0	0	2/26/2020	China	Tibet				31.6927	88.0924	4/4/2020 9:27:11 PM	Time Series
Deaths	0	0	2/2/2020	Kosovo	N/A				42.602636	20.902977	4/4/2020 9:27:11 PM	Time Series
Deaths	0	0	1/27/2020	Spain	N/A				40	-4	4/4/2020 9:27:11 PM	Time Series
Confirmed	0	21	4/1/2020	Canada	Prince Edward Island				46.5107	-63.4168	4/4/2020 9:27:11 PM	Time Series
Deaths	0	0	2/29/2020	Armenia	N/A				40.0691	45.0382	4/4/2020 9:27:11 PM	Time Series
Confirmed	0	0	1/23/2020	United Kingdom	Montserrat				16.7425	-62.1874	4/4/2020 9:27:11 PM	Time Series
Deaths	0	0	3/26/2020	Libya	N/A				26.3351	17.228331	4/4/2020 9:27:11 PM	Time Series
Deaths	0	1	3/14/2020	Albania	N/A				41.1533	20.1683	4/4/2020 9:27:11 PM	Time Series
Deaths	0	0	3/5/2020	Togo	N/A				8.6195	0.8248	4/4/2020 9:27:11 PM	Time Series
Confirmed	0	0	3/10/2020	Congo (Kinshasa)	N/A				-4.0383	21.7587	4/4/2020 9:27:11 PM	Time Series
Deaths	7	32	3/30/2020	Norway	N/A				60.472	8.4689	4/4/2020 9:27:11 PM	Time Series
Deaths	0	0	3/21/2020	Seychelles	N/A				-4.6796	55.492	4/4/2020 9:27:11 PM	Time Series
Confirmed	0	1	3/14/2020	Holy See	N/A				41.9029	12.4534	4/4/2020 9:27:11 PM	Time Series
Deaths	14	72	4/2/2020	India	N/A				21	78	4/4/2020 9:27:11 PM	Time Series
Confirmed	87	1550	3/18/2020	Norway	N/A				60.472	8.4689	4/4/2020 9:27:11 PM	Time Series
Confirmed	0	0	2/24/2020	Maldives	N/A				3.2028	73.2207	4/4/2020 9:27:11 PM	Time Series
Confirmed	0	16	3/6/2020	Vietnam	N/A				16	108	4/4/2020 9:27:11 PM	Time Series
Confirmed	0	93	2/27/2020	China	Jilin				43.6661	126.1923	4/4/2020 9:27:11 PM	Time Series
Deaths	0	0	2/21/2020	China	Tibet				31.6927	88.0924	4/4/2020 9:27:11 PM	Time Series
Confirmed	13	36	3/8/2020	San Marino	N/A				43.9424	12.4578	4/4/2020 9:27:11 PM	Time Series
Deaths	0	0	2/24/2020	Luxembourg	N/A				49.8153	6.1296	4/4/2020 9:27:11 PM	Time Series
Confirmed	0	0	3/3/2020	Niger	N/A				17.6078	8.0817	4/4/2020 9:27:11 PM	Time Series
Deaths	0	0	2/16/2020	Morocco	N/A				31.7917	-7.0926	4/4/2020 9:27:11 PM	Time Series
Deaths	0	0	3/26/2020	China	Shanxi				37.5777	112.2922	4/4/2020 9:27:11 PM	Time Series
Confirmed	0	311	2/24/2020	China	Hebei				39.549	116.1306	4/4/2020 9:27:11 PM	Time Series
Confirmed	2	8	1/30/2020	China	Qinghai				35.7452	95.9956	4/4/2020 9:27:11 PM	Time Series
Deaths	0	0	2/23/2020	Australia	Victoria				-37.8136	144.9631	4/4/2020 9:27:11 PM	Time Series
Confirmed	0	0	2/4/2020	Uzbekistan	N/A				41.3775	64.5853	4/4/2020 9:27:11 PM	Time Series
Deaths	0	0	3/9/2020	Bulgaria	N/A				42.7339	25.4858	4/4/2020 9:27:11 PM	Time Series
Confirmed	7	113	3/28/2020	Sri Lanka	N/A				7	81	4/4/2020 9:27:11 PM	Time Series
Confirmed	1	338	3/29/2020	China	Fujian				26.0789	117.9874	4/4/2020 9:27:11 PM	Time Series
Deaths	0	0	2/24/2020	Canada	Ontario				51.2538	-85.3232	4/4/2020 9:27:11 PM	Time Series
Confirmed	0	0	1/29/2020	Lithuania	N/A				55.1694	23.8813	4/4/2020 9:27:11 PM	Time Series
Confirmed	0	3	4/2/2020	Central African Republic	N/A				6.6111	20.9394	4/4/2020 9:27:11 PM	Time Series
Confirmed	0	0	2/8/2020	Cote d'Ivoire	N/A				7.54	-5.5471	4/4/2020 9:27:11 PM	Time Series
Deaths	30	136	3/21/2020	Netherlands	N/A				52.1326	5.2913	4/4/2020 9:27:11 PM	Time Series
Deaths	0	0	3/20/2020	Honduras	N/A				15.2	-86.2419	4/4/2020 9:27:11 PM	Time Series
Deaths	0	0	1/28/2020	Afghanistan	N/A				33	65	4/4/2020 9:27:11 PM	Time Series
Deaths	0	0	2/25/2020	Canada	Newfoundland and Labrador				53.1355	-57.6604	4/4/2020 9:27:11 PM	Time Series
Deaths	0	0	1/28/2020	Australia	Victoria				-37.8136	144.9631	4/4/2020 9:27:11 PM	Time Series
Deaths	0	0	1/25/2020	France	French Guiana				3.9339	-53.1258	4/4/2020 9:27:11 PM	Time Series
Confirmed	0	0	3/1/2020	Dominica	N/A				15.415	-61.371	4/4/2020 9:27:11 PM	Time Series
Confirmed	7	48	1/31/2020	China	Liaoning				41.2956	122.6085	4/4/2020 9:27:11 PM	Time Series
Deaths	0	0	3/16/2020	Australia	Victoria				-37.8136	144.9631	4/4/2020 9:27:11 PM	Time Series
Confirmed	1	17	2/25/2020	Germany	N/A				51	9	4/4/2020 9:27:11 PM	Time Series
Deaths	0	1	3/12/2020	Panama	N/A				8.538	-80.7821	4/4/2020 9:27:11 PM	Time Series
Confirmed	0	0	3/22/2020	United Kingdom	British Virgin Islands				18.4207	-64.64	4/4/2020 9:27:11 PM	Time Series
Deaths	0	0	2/10/2020	Seychelles	N/A				-4.6796	55.492	4/4/2020 9:27:11 PM	Time Series
Deaths	2	8	3/28/2020	Tunisia	N/A				34	9	4/4/2020 9:27:11 PM	Time Series
Deaths	149	1284	3/19/2020	Iran	N/A				32	53	4/4/2020 9:27:11 PM	Time Series
Deaths	0	0	3/22/2020	Tanzania	N/A				-6.369	34.8888	4/4/2020 9:27:11 PM	Time Series
Deaths	0	0	3/18/2020	Mozambique	N/A				-18.665695	35.529562	4/4/2020 9:27:11 PM	Time Series
Confirmed	0	253	3/30/2020	China	Shaanxi				35.1917	108.8701	4/4/2020 9:27:11 PM	Time Series
Deaths	0	0	3/4/2020	Switzerland	N/A				46.8182	8.2275	4/4/2020 9:27:11 PM	Time Series
Deaths	0	1	3/22/2020	Ghana	N/A				7.9465	-1.0232	4/4/2020 9:27:11 PM	Time Series
Deaths	0	0	3/24/2020	United Kingdom	Gibraltar				36.1408	-5.3536	4/4/2020 9:27:11 PM	Time Series
Deaths	0	0	2/27/2020	Holy See	N/A				41.9029	12.4534	4/4/2020 9:27:11 PM	Time Series
Confirmed	131	848	3/29/2020	Mexico	N/A				23.6345	-102.5528	4/4/2020 9:27:11 PM	Time Series
Confirmed	0	0	3/1/2020	Costa Rica	N/A				9.7489	-83.7534	4/4/2020 9:27:11 PM	Time Series
Confirmed	13	39	3/29/2020	Madagascar	N/A				-18.7669	46.8691	4/4/2020 9:27:11 PM	Time Series
Confirmed	38	302	3/25/2020	Algeria	N/A				28.0339	1.6596	4/4/2020 9:27:11 PM	Time Series
Deaths	0	0	3/11/2020	Equatorial Guinea	N/A				1.5	10	4/4/2020 9:27:11 PM	Time Series
Confirmed	170	858	3/26/2020	Canada	Ontario				51.2538	-85.3232	4/4/2020 9:27:11 PM	Time Series
Confirmed	54	509	3/23/2020	Singapore	N/A				1.2833	103.8333	4/4/2020 9:27:11 PM	Time Series
Confirmed	0	7	3/17/2020	Monaco	N/A				43.7333	7.4167	4/4/2020 9:27:11 PM	Time Series
Confirmed	5	16	1/26/2020	China	Yunnan				24.974	101.487	4/4/2020 9:27:11 PM	Time Series
Confirmed	0	0	3/21/2020	Kosovo	N/A				42.602636	20.902977	4/4/2020 9:27:11 PM	Time Series
Confirmed	0	1	3/16/2020	Gabon	N/A				-0.8037	11.6094	4/4/2020 9:27:11 PM	Time Series
Deaths	0	0	2/2/2020	Syria	N/A				34.802075	38.996815	4/4/2020 9:27:11 PM	Time Series
Confirmed	9	62	3/27/2020	Australia	Australian Capital Territory				-35.4735	149.0124	4/4/2020 9:27:11 PM	Time Series
Deaths	0	0	3/17/2020	Montenegro	N/A				42.5	19.3	4/4/2020 9:27:11 PM	Time Series
Confirmed	0	9	3/29/2020	Eswatini	N/A				-26.5225	31.4659	4/4/2020 9:27:11 PM	Time Series
Deaths	0	0	2/2/2020	United Kingdom	British Virgin Islands				18.4207	-64.64	4/4/2020 9:27:11 PM	Time Series
Deaths	0	0	3/11/2020	Bahrain	N/A				26.0275	50.55	4/4/2020 9:27:11 PM	Time Series
Deaths	0	0	2/11/2020	Uzbekistan	N/A				41.3775	64.5853	4/4/2020 9:27:11 PM	Time Series
Confirmed	0	0	3/8/2020	Trinidad and Tobago	N/A				10.6918	-61.2225	4/4/2020 9:27:11 PM	Time Series
Deaths	0	0	1/23/2020	Afghanistan	N/A				33	65	4/4/2020 9:27:11 PM	Time Series
Deaths	0	0	2/27/2020	France	Saint Barthelemy				17.9	-62.8333	4/4/2020 9:27:11 PM	Time Series
Deaths	0	0	1/27/2020	United Kingdom	Cayman Islands				19.3133	-81.2546	4/4/2020 9:27:11 PM	Time Series
Deaths	0	0	2/21/2020	France	Mayotte				-12.8275	45.1662	4/4/2020 9:27:11 PM	Time Series
Confirmed	0	1274	3/23/2020	China	Henan				33.882	113.614	4/4/2020 9:27:11 PM	Time Series
Deaths	0	0	2/14/2020	Andorra	N/A				42.5063	1.5218	4/4/2020 9:27:11 PM	Time Series
Deaths	0	0	2/13/2020	Dominican Republic	N/A				18.7357	-70.1627	4/4/2020 9:27:11 PM	Time Series
Confirmed	22	1316	2/16/2020	China	Guangdong				23.3417	113.4244	4/4/2020 9:27:11 PM	Time Series
Deaths	0	3	3/27/2020	Andorra	N/A				42.5063	1.5218	4/4/2020 9:27:11 PM	Time Series
Deaths	0	0	2/29/2020	Kenya	N/A				-0.0236	37.9062	4/4/2020 9:27:11 PM	Time Series
Confirmed	426	2814	3/21/2020	Austria	N/A				47.5162	14.5501	4/4/2020 9:27:11 PM	Time Series
Deaths	0	0	2/15/2020	Kenya	N/A				-0.0236	37.9062	4/4/2020 9:27:11 PM	Time Series
Deaths	0	0	3/8/2020	Netherlands	Sint Maarten				18.0425	-63.0548	4/4/2020 9:27:11 PM	Time Series
Deaths	0	0	2/21/2020	Cote d'Ivoire	N/A				7.54	-5.5471	4/4/2020 9:27:11 PM	Time Series
Deaths	0	0	1/27/2020	Qatar	N/A				25.3548	51.1839	4/4/2020 9:27:11 PM	Time Series
Deaths	0	0	3/1/2020	Cambodia	N/A				11.55	104.9167	4/4/2020 9:27:11 PM	Time Series
Confirmed	0	0	3/16/2020	Zambia	N/A				-15.4167	28.2833	4/4/2020 9:27:11 PM	Time Series
Deaths	3	7	3/22/2020	India	N/A				21	78	4/4/2020 9:27:11 PM	Time Series
Deaths	0	0	2/15/2020	Serbia	N/A				44.0165	21.0059	4/4/2020 9:27:11 PM	Time Series
Deaths	0	0	2/13/2020	France	New Caledonia				-20.9043	165.618	4/4/2020 9:27:11 PM	Time Series
Deaths	0	0	3/8/2020	Mexico	N/A				23.6345	-102.5528	4/4/2020 9:27:11 PM	Time Series
Deaths	0	0	3/20/2020	Mongolia	N/A				46.8625	103.8467	4/4/2020 9:27:11 PM	Time Series
Deaths	0	0	3/14/2020	Bolivia	N/A				-16.2902	-63.5887	4/4/2020 9:27:11 PM	Time Series
Deaths	0	0	3/4/2020	Netherlands	N/A				52.1326	5.2913	4/4/2020 9:27:11 PM	Time Series
Deaths	0	0	3/3/2020	Canada	Alberta				53.9333	-116.5765	4/4/2020 9:27:11 PM	Time Series
Deaths	0	0	3/5/2020	Guyana	N/A				5	-58.75	4/4/2020 9:27:11 PM	Time Series
Deaths	0	0	2/7/2020	Maldives	N/A				3.2028	73.2207	4/4/2020 9:27:11 PM	Time Series
Deaths	6	15	3/27/2020	Luxembourg	N/A				49.8153	6.1296	4/4/2020 9:27:11 PM	Time Series
Confirmed	0	0	2/13/2020	Peru	N/A				-9.19	-75.0152	4/4/2020 9:27:11 PM	Time Series
Confirmed	0	0	2/8/2020	Seychelles	N/A				-4.6796	55.492	4/4/2020 9:27:11 PM	Time Series
Deaths	0	0	3/9/2020	Brunei	N/A				4.5353	114.7277	4/4/2020 9:27:11 PM	Time Series
Confirmed	32	345	3/23/2020	Panama	N/A				8.538	-80.7821	4/4/2020 9:27:11 PM	Time Series
Deaths	0	0	3/22/2020	New Zealand	N/A				-40.9006	174.886	4/4/2020 9:27:11 PM	Time Series
Confirmed	24	230	2/2/2020	China	Shandong				36.3427	118.1498	4/4/2020 9:27:11 PM	Time Series
Confirmed	0	0	1/25/2020	Bahamas	N/A				25.0343	-77.3963	4/4/2020 9:27:11 PM	Time Series
Confirmed	0	0	2/5/2020	Costa Rica	N/A				9.7489	-83.7534	4/4/2020 9:27:11 PM	Time Series
Confirmed	34	274	3/22/2020	South Africa	N/A				-30.5595	22.9375	4/4/2020 9:27:11 PM	Time Series
Deaths	0	0	2/21/2020	Guyana	N/A				5	-58.75	4/4/2020 9:27:11 PM	Time Series
Deaths	0	6	4/3/2020	China	Shanghai				31.202	121.4491	4/4/2020 9:27:11 PM	Time Series
Deaths	0	0	2/10/2020	Poland	N/A				51.9194	19.1451	4/4/2020 9:27:11 PM	Time Series
Confirmed	0	0	2/2/2020	Laos	N/A				19.85627	102.495496	4/4/2020 9:27:11 PM	Time Series
Deaths	0	0	2/14/2020	Chad	N/A				15.4542	18.7322	4/4/2020 9:27:11 PM	Time Series
Confirmed	0	0	1/27/2020	Kenya	N/A				-0.0236	37.9062	4/4/2020 9:27:11 PM	Time Series
Confirmed	349	62031	2/19/2020	China	Hubei				30.9756	112.2707	4/4/2020 9:27:11 PM	Time Series
Confirmed	152	8565	3/19/2020	Korea, South	N/A				36	128	4/4/2020 9:27:11 PM	Time Series
Deaths	0	0	3/3/2020	Luxembourg	N/A				49.8153	6.1296	4/4/2020 9:27:11 PM	Time Series
Deaths	0	0	2/8/2020	Netherlands	Bonaire, Sint Eustatius and Saba				12.1784	-68.2385	4/4/2020 9:27:11 PM	Time Series
Deaths	0	0	2/15/2020	Burma	N/A				21.9162	95.956	4/4/2020 9:27:11 PM	Time Series
Confirmed	0	1	2/7/2020	Sri Lanka	N/A				7	81	4/4/2020 9:27:11 PM	Time Series
Confirmed	0	0	2/2/2020	Canada	Yukon				64.2823	-135	4/4/2020 9:27:11 PM	Time Series
Deaths	0	1	4/3/2020	France	St Martin				18.0708	-63.0501	4/4/2020 9:27:11 PM	Time Series
Confirmed	0	1	3/9/2020	Colombia	N/A				4.5709	-74.2973	4/4/2020 9:27:11 PM	Time Series
Confirmed	4	18	3/29/2020	Djibouti	N/A				11.8251	42.5903	4/4/2020 9:27:11 PM	Time Series
Confirmed	0	0	2/3/2020	Iran	N/A				32	53	4/4/2020 9:27:11 PM	Time Series
Deaths	0	0	2/13/2020	Malawi	N/A				-13.254308	34.301525	4/4/2020 9:27:11 PM	Time Series
Confirmed	0	0	2/6/2020	Czechia	N/A				49.8175	15.473	4/4/2020 9:27:11 PM	Time Series
Confirmed	0	1	3/22/2020	Papua New Guinea	N/A				-6.315	143.9555	4/4/2020 9:27:11 PM	Time Series
Confirmed	0	0	3/8/2020	Netherlands	Curacao				12.1696	-68.99	4/4/2020 9:27:11 PM	Time Series
Deaths	0	0	3/8/2020	Oman	N/A				21	57	4/4/2020 9:27:11 PM	Time Series
Deaths	0	0	1/24/2020	Mauritania	N/A				21.0079	10.9408	4/4/2020 9:27:11 PM	Time Series
Deaths	0	21	3/27/2020	San Marino	N/A				43.9424	12.4578	4/4/2020 9:27:11 PM	Time Series
Confirmed	4	11	3/12/2020	Bosnia and Herzegovina	N/A				43.9159	17.6791	4/4/2020 9:27:11 PM	Time Series
Confirmed	0	0	1/28/2020	Saudi Arabia	N/A				24	45	4/4/2020 9:27:11 PM	Time Series
Confirmed	1477	7272	3/16/2020	Germany	N/A				51	9	4/4/2020 9:27:11 PM	Time Series
Confirmed	22	199	3/27/2020	Moldova	N/A				47.4116	28.3699	4/4/2020 9:27:11 PM	Time Series
Confirmed	178	1688	4/4/2020	Mexico	N/A				23.6345	-102.5528	4/4/2020 9:27:11 PM	Time Series
Confirmed	0	4	2/13/2020	Canada	British Columbia				49.2827	-123.1207	4/4/2020 9:27:11 PM	Time Series
Confirmed	28	282	2/4/2020	China	Sichuan				30.6171	102.7103	4/4/2020 9:27:11 PM	Time Series
Deaths	0	0	2/21/2020	Germany	N/A				51	9	4/4/2020 9:27:11 PM	Time Series
Deaths	0	0	2/12/2020	Bulgaria	N/A				42.7339	25.4858	4/4/2020 9:27:11 PM	Time Series
Confirmed	0	0	2/26/2020	Uganda	N/A				1	32	4/4/2020 9:27:11 PM	Time Series
Deaths	0	0	2/12/2020	Australia	Queensland				-28.0167	153.4	4/4/2020 9:27:11 PM	Time Series
Deaths	0	0	2/29/2020	Malta	N/A				35.9375	14.3754	4/4/2020 9:27:11 PM	Time Series
Confirmed	1	1349	2/29/2020	China	Guangdong				23.3417	113.4244	4/4/2020 9:27:11 PM	Time Series
Deaths	0	0	2/2/2020	Tanzania	N/A				-6.369	34.8888	4/4/2020 9:27:11 PM	Time Series
Deaths	0	0	3/4/2020	Dominican Republic	N/A				18.7357	-70.1627	4/4/2020 9:27:11 PM	Time Series
Confirmed	3	26	3/27/2020	Madagascar	N/A				-18.7669	46.8691	4/4/2020 9:27:11 PM	Time Series
Deaths	0	0	2/28/2020	North Macedonia	N/A				41.6086	21.7453	4/4/2020 9:27:11 PM	Time Series
Confirmed	0	0	1/24/2020	France	Saint Barthelemy				17.9	-62.8333	4/4/2020 9:27:11 PM	Time Series
Confirmed	0	0	2/16/2020	Netherlands	Curacao				12.1696	-68.99	4/4/2020 9:27:11 PM	Time Series
Deaths	0	0	3/31/2020	United Kingdom	Isle of Man				54.2361	-4.5481	4/4/2020 9:27:11 PM	Time Series
Deaths	0	0	3/7/2020	Azerbaijan	N/A				40.1431	47.5769	4/4/2020 9:27:11 PM	Time Series
Deaths	0	6	4/3/2020	Cuba	N/A				22	-80	4/4/2020 9:27:11 PM	Time Series
Confirmed	27	50	3/5/2020	Belgium	N/A				50.8333	4	4/4/2020 9:27:11 PM	Time Series
Confirmed	0	1	2/29/2020	Sri Lanka	N/A				7	81	4/4/2020 9:27:11 PM	Time Series
Confirmed	3	6	3/2/2020	Iceland	N/A				64.9631	-19.0208	4/4/2020 9:27:11 PM	Time Series
Deaths	0	0	3/9/2020	Bolivia	N/A				-16.2902	-63.5887	4/4/2020 9:27:11 PM	Time Series
Confirmed	0	0	2/14/2020	Trinidad and Tobago	N/A				10.6918	-61.2225	4/4/2020 9:27:11 PM	Time Series
Confirmed	0	0	2/25/2020	Bolivia	N/A				-16.2902	-63.5887	4/4/2020 9:27:11 PM	Time Series
Confirmed	0	0	2/13/2020	Bahamas	N/A				25.0343	-77.3963	4/4/2020 9:27:11 PM	Time Series
Deaths	59	359	3/30/2020	Switzerland	N/A				46.8182	8.2275	4/4/2020 9:27:11 PM	Time Series
Deaths	0	0	2/19/2020	Montenegro	N/A				42.5	19.3	4/4/2020 9:27:11 PM	Time Series
Deaths	29	136	4/3/2020	Philippines	N/A				13	122	4/4/2020 9:27:11 PM	Time Series
Confirmed	0	0	1/24/2020	Serbia	N/A				44.0165	21.0059	4/4/2020 9:27:11 PM	Time Series
Confirmed	14	74	3/18/2020	Algeria	N/A				28.0339	1.6596	4/4/2020 9:27:11 PM	Time Series
Confirmed	0	0	2/6/2020	Kenya	N/A				-0.0236	37.9062	4/4/2020 9:27:11 PM	Time Series
Deaths	79	356	4/2/2020	Turkey	N/A				38.9637	35.2433	4/4/2020 9:27:11 PM	Time Series
Confirmed	0	0	2/16/2020	Czechia	N/A				49.8175	15.473	4/4/2020 9:27:11 PM	Time Series
Confirmed	0	0	2/20/2020	Ethiopia	N/A				9.145	40.4897	4/4/2020 9:27:11 PM	Time Series
Confirmed	0	0	2/24/2020	Australia	Western Australia				-31.9505	115.8605	4/4/2020 9:27:11 PM	Time Series
Confirmed	0	0	2/26/2020	United Kingdom	Anguilla				18.2206	-63.0686	4/4/2020 9:27:11 PM	Time Series
Deaths	0	0	2/12/2020	Ethiopia	N/A				9.145	40.4897	4/4/2020 9:27:11 PM	Time Series
Confirmed	0	0	1/25/2020	Canada	Nova Scotia				44.682	-63.7443	4/4/2020 9:27:11 PM	Time Series
Confirmed	4	82	3/30/2020	Trinidad and Tobago	N/A				10.6918	-61.2225	4/4/2020 9:27:11 PM	Time Series
Confirmed	0	134	3/20/2020	China	Gansu				37.8099	101.0583	4/4/2020 9:27:11 PM	Time Series
Deaths	0	0	4/1/2020	Saint Kitts and Nevis	N/A				17.357822	-62.782998	4/4/2020 9:27:11 PM	Time Series
Confirmed	0	4	3/9/2020	Canada	Quebec				52.9399	-73.5491	4/4/2020 9:27:11 PM	Time Series
Deaths	0	0	2/12/2020	Maldives	N/A				3.2028	73.2207	4/4/2020 9:27:11 PM	Time Series
Confirmed	0	0	3/23/2020	Sierra Leone	N/A				8.460555	-11.779889	4/4/2020 9:27:11 PM	Time Series
Confirmed	0	0	2/1/2020	United Kingdom	Montserrat				16.7425	-62.1874	4/4/2020 9:27:11 PM	Time Series
Deaths	0	0	3/26/2020	Canada	Yukon				64.2823	-135	4/4/2020 9:27:11 PM	Time Series
Deaths	0	0	2/28/2020	Chile	N/A				-35.6751	-71.543	4/4/2020 9:27:11 PM	Time Series
Confirmed	7	67	2/4/2020	China	Tianjin				39.3054	117.323	4/4/2020 9:27:11 PM	Time Series
Deaths	0	0	3/31/2020	Laos	N/A				19.85627	102.495496	4/4/2020 9:27:11 PM	Time Series
Deaths	0	0	3/4/2020	Guatemala	N/A				15.7835	-90.2308	4/4/2020 9:27:11 PM	Time Series
Confirmed	0	0	3/10/2020	Mauritania	N/A				21.0079	10.9408	4/4/2020 9:27:11 PM	Time Series
Confirmed	0	0	2/20/2020	Equatorial Guinea	N/A				1.5	10	4/4/2020 9:27:11 PM	Time Series
Deaths	1	49	3/23/2020	Indonesia	N/A				-0.7893	113.9213	4/4/2020 9:27:11 PM	Time Series
Deaths	0	2	4/2/2020	China	Guizhou				26.8154	106.8748	4/4/2020 9:27:11 PM	Time Series
Confirmed	899	20505	4/4/2020	Switzerland	N/A				46.8182	8.2275	4/4/2020 9:27:11 PM	Time Series
Deaths	1	3	2/23/2020	Cruise Ship	N/A						4/4/2020 9:27:11 PM	Time Series
Confirmed	4	7	4/4/2020	Saint Vincent and the Grenadines	N/A				12.9843	-61.2872	4/4/2020 9:27:11 PM	Time Series
Confirmed	1	1	2/28/2020	Lithuania	N/A				55.1694	23.8813	4/4/2020 9:27:11 PM	Time Series
Confirmed	0	1	1/29/2020	Canada	British Columbia				49.2827	-123.1207	4/4/2020 9:27:11 PM	Time Series
Deaths	0	0	3/31/2020	Zambia	N/A				-15.4167	28.2833	4/4/2020 9:27:11 PM	Time Series
Deaths	0	0	2/16/2020	Suriname	N/A				3.9193	-56.0278	4/4/2020 9:27:11 PM	Time Series
Confirmed	0	0	1/23/2020	Peru	N/A				-9.19	-75.0152	4/4/2020 9:27:11 PM	Time Series
Deaths	0	0	2/25/2020	Cabo Verde	N/A				16.5388	-23.0418	4/4/2020 9:27:11 PM	Time Series
Confirmed	0	1	2/19/2020	Belgium	N/A				50.8333	4	4/4/2020 9:27:11 PM	Time Series
Confirmed	0	0	2/29/2020	Bhutan	N/A				27.5142	90.4336	4/4/2020 9:27:11 PM	Time Series
Deaths	0	0	3/12/2020	Afghanistan	N/A				33	65	4/4/2020 9:27:11 PM	Time Series
Confirmed	9	13	3/8/2020	Georgia	N/A				42.3154	43.3569	4/4/2020 9:27:11 PM	Time Series
Confirmed	0	1	2/19/2020	Egypt	N/A				26	30	4/4/2020 9:27:11 PM	Time Series
Deaths	0	0	3/18/2020	Saudi Arabia	N/A				24	45	4/4/2020 9:27:11 PM	Time Series
Confirmed	0	0	2/27/2020	Gambia	N/A				13.4432	-15.3101	4/4/2020 9:27:11 PM	Time Series
Deaths	0	1	3/27/2020	Montenegro	N/A				42.5	19.3	4/4/2020 9:27:11 PM	Time Series
Deaths	0	0	4/2/2020	Australia	Northern Territory				-12.4634	130.8456	4/4/2020 9:27:11 PM	Time Series
Deaths	0	0	1/31/2020	Japan	N/A				36	138	4/4/2020 9:27:11 PM	Time Series
Deaths	0	0	2/25/2020	Nigeria	N/A				9.082	8.6753	4/4/2020 9:27:11 PM	Time Series
Deaths	0	0	2/10/2020	Albania	N/A				41.1533	20.1683	4/4/2020 9:27:11 PM	Time Series
Confirmed	1	10	3/27/2020	Bahamas	N/A				25.0343	-77.3963	4/4/2020 9:27:11 PM	Time Series
Deaths	0	0	2/10/2020	Egypt	N/A				26	30	4/4/2020 9:27:11 PM	Time Series
Confirmed	0	0	2/24/2020	Belarus	N/A				53.7098	27.9534	4/4/2020 9:27:11 PM	Time Series
Confirmed	0	0	3/3/2020	Jamaica	N/A				18.1096	-77.2975	4/4/2020 9:27:11 PM	Time Series
Confirmed	0	0	2/29/2020	Cameroon	N/A				3.848	11.5021	4/4/2020 9:27:11 PM	Time Series
Deaths	0	0	1/23/2020	Portugal	N/A				39.3999	-8.2245	4/4/2020 9:27:11 PM	Time Series
Confirmed	0	0	3/3/2020	Australia	Australian Capital Territory				-35.4735	149.0124	4/4/2020 9:27:11 PM	Time Series
Deaths	0	0	3/23/2020	Uzbekistan	N/A				41.3775	64.5853	4/4/2020 9:27:11 PM	Time Series
Deaths	0	0	2/12/2020	Cyprus	N/A				35.1264	33.4299	4/4/2020 9:27:11 PM	Time Series
Deaths	0	1	3/20/2020	China	Inner Mongolia				44.0935	113.9448	4/4/2020 9:27:11 PM	Time Series
Deaths	1	1	3/22/2020	France	Guadeloupe				16.25	-61.5833	4/4/2020 9:27:11 PM	Time Series
Deaths	0	0	3/24/2020	Nicaragua	N/A				12.8654	-85.2072	4/4/2020 9:27:11 PM	Time Series
Deaths	0	1	3/25/2020	Netherlands	Curacao				12.1696	-68.99	4/4/2020 9:27:11 PM	Time Series
Confirmed	0	0	2/14/2020	Paraguay	N/A				-23.4425	-58.4438	4/4/2020 9:27:11 PM	Time Series
Confirmed	0	484	3/30/2020	China	Heilongjiang				47.862	127.7615	4/4/2020 9:27:11 PM	Time Series
Deaths	0	0	3/12/2020	China	Ningxia				37.2692	106.1655	4/4/2020 9:27:11 PM	Time Series
Confirmed	114	1307	3/25/2020	Japan	N/A				36	138	4/4/2020 9:27:11 PM	Time Series
Deaths	0	0	2/3/2020	China	Shaanxi				35.1917	108.8701	4/4/2020 9:27:11 PM	Time Series
Confirmed	0	0	3/14/2020	Somalia	N/A				5.1521	46.1996	4/4/2020 9:27:11 PM	Time Series
Confirmed	0	725	3/27/2020	Cruise Ship	N/A						4/4/2020 9:27:11 PM	Time Series
Deaths	0	0	3/2/2020	China	Inner Mongolia				44.0935	113.9448	4/4/2020 9:27:11 PM	Time Series
Confirmed	3	36	3/18/2020	Venezuela	N/A				6.4238	-66.5897	4/4/2020 9:27:11 PM	Time Series
Confirmed	1	4	3/9/2020	Australia	Western Australia				-31.9505	115.8605	4/4/2020 9:27:11 PM	Time Series
Deaths	0	0	2/21/2020	United Kingdom	Anguilla				18.2206	-63.0686	4/4/2020 9:27:11 PM	Time Series
Confirmed	1	2	3/1/2020	Egypt	N/A				26	30	4/4/2020 9:27:11 PM	Time Series
Deaths	0	0	1/26/2020	Hungary	N/A				47.1625	19.5033	4/4/2020 9:27:11 PM	Time Series
Deaths	0	0	1/29/2020	Israel	N/A				31	35	4/4/2020 9:27:11 PM	Time Series
Confirmed	0	0	3/9/2020	United Kingdom	Turks and Caicos Islands				21.694	-71.7979	4/4/2020 9:27:11 PM	Time Series
Deaths	0	0	2/12/2020	United Kingdom	Channel Islands				49.3723	-2.3644	4/4/2020 9:27:11 PM	Time Series
Deaths	0	0	2/24/2020	India	N/A				21	78	4/4/2020 9:27:11 PM	Time Series
Deaths	0	0	1/25/2020	Malaysia	N/A				2.5	112.5	4/4/2020 9:27:11 PM	Time Series
Deaths	0	0	2/7/2020	Kenya	N/A				-0.0236	37.9062	4/4/2020 9:27:11 PM	Time Series
Confirmed	0	0	3/10/2020	Bolivia	N/A				-16.2902	-63.5887	4/4/2020 9:27:11 PM	Time Series
Deaths	0	2	3/28/2020	Costa Rica	N/A				9.7489	-83.7534	4/4/2020 9:27:11 PM	Time Series
Confirmed	19	433	3/25/2020	China	Shanghai				31.202	121.4491	4/4/2020 9:27:11 PM	Time Series
Deaths	0	4	2/15/2020	China	Hainan				19.1959	109.7453	4/4/2020 9:27:11 PM	Time Series
Confirmed	8	8	3/27/2020	Burma	N/A				21.9162	95.956	4/4/2020 9:27:11 PM	Time Series
Deaths	0	0	1/28/2020	Ukraine	N/A				48.3794	31.1656	4/4/2020 9:27:11 PM	Time Series
Confirmed	5	14	3/13/2020	Australia	Western Australia				-31.9505	115.8605	4/4/2020 9:27:11 PM	Time Series
Confirmed	0	146	4/4/2020	China	Guizhou				26.8154	106.8748	4/4/2020 9:27:11 PM	Time Series
Deaths	919	9134	3/27/2020	Italy	N/A				43	12	4/4/2020 9:27:11 PM	Time Series
Deaths	11	181	4/3/2020	Indonesia	N/A				-0.7893	113.9213	4/4/2020 9:27:11 PM	Time Series
Deaths	0	0	1/31/2020	China	Qinghai				35.7452	95.9956	4/4/2020 9:27:11 PM	Time Series
Deaths	1	11	3/17/2020	Iraq	N/A				33	44	4/4/2020 9:27:11 PM	Time Series
Confirmed	20	94	3/18/2020	Canada	Quebec				52.9399	-73.5491	4/4/2020 9:27:11 PM	Time Series
Deaths	0	0	2/26/2020	Mexico	N/A				23.6345	-102.5528	4/4/2020 9:27:11 PM	Time Series
Confirmed	91	1173	3/25/2020	Ecuador	N/A				-1.8312	-78.1834	4/4/2020 9:27:11 PM	Time Series
Confirmed	9	12	3/25/2020	Zambia	N/A				-15.4167	28.2833	4/4/2020 9:27:11 PM	Time Series
Deaths	15	75	3/31/2020	Ecuador	N/A				-1.8312	-78.1834	4/4/2020 9:27:11 PM	Time Series
Deaths	0	0	2/24/2020	Tanzania	N/A				-6.369	34.8888	4/4/2020 9:27:11 PM	Time Series
Confirmed	0	5	4/2/2020	Nicaragua	N/A				12.8654	-85.2072	4/4/2020 9:27:11 PM	Time Series
Confirmed	0	0	2/18/2020	Venezuela	N/A				6.4238	-66.5897	4/4/2020 9:27:11 PM	Time Series
Confirmed	13	100	2/1/2020	China	Guangxi				23.8298	108.7881	4/4/2020 9:27:11 PM	Time Series
Confirmed	0	0	1/26/2020	Equatorial Guinea	N/A				1.5	10	4/4/2020 9:27:11 PM	Time Series
Confirmed	0	1	3/15/2020	Netherlands	Curacao				12.1696	-68.99	4/4/2020 9:27:11 PM	Time Series
Confirmed	0	0	3/6/2020	Congo (Kinshasa)	N/A				-4.0383	21.7587	4/4/2020 9:27:11 PM	Time Series
Confirmed	0	318	2/29/2020	China	Hebei				39.549	116.1306	4/4/2020 9:27:11 PM	Time Series
Confirmed	2	66	4/4/2020	Monaco	N/A				43.7333	7.4167	4/4/2020 9:27:11 PM	Time Series
Confirmed	1	29	3/8/2020	Canada	Ontario				51.2538	-85.3232	4/4/2020 9:27:11 PM	Time Series
Confirmed	7	10	3/6/2020	Estonia	N/A				58.5953	25.0136	4/4/2020 9:27:11 PM	Time Series
Deaths	0	0	3/16/2020	China	Macau				22.1667	113.55	4/4/2020 9:27:11 PM	Time Series
Deaths	1	7	4/2/2020	Cameroon	N/A				3.848	11.5021	4/4/2020 9:27:11 PM	Time Series
Confirmed	0	0	3/10/2020	Djibouti	N/A				11.8251	42.5903	4/4/2020 9:27:11 PM	Time Series
Deaths	0	0	3/1/2020	Czechia	N/A				49.8175	15.473	4/4/2020 9:27:11 PM	Time Series
Deaths	0	0	3/31/2020	Guinea	N/A				9.9456	-9.6966	4/4/2020 9:27:11 PM	Time Series
Deaths	0	8	3/26/2020	China	Guangdong				23.3417	113.4244	4/4/2020 9:27:11 PM	Time Series
Deaths	0	0	1/23/2020	Pakistan	N/A				30.3753	69.3451	4/4/2020 9:27:11 PM	Time Series
Deaths	0	1	2/13/2020	China	Guizhou				26.8154	106.8748	4/4/2020 9:27:11 PM	Time Series
Deaths	0	0	2/26/2020	Israel	N/A				31	35	4/4/2020 9:27:11 PM	Time Series
Deaths	0	0	2/13/2020	Suriname	N/A				3.9193	-56.0278	4/4/2020 9:27:11 PM	Time Series
Confirmed	2	43	4/3/2020	China	Macau				22.1667	113.55	4/4/2020 9:27:11 PM	Time Series
Deaths	0	0	2/19/2020	Cuba	N/A				22	-80	4/4/2020 9:27:11 PM	Time Series
Confirmed	0	0	2/24/2020	Qatar	N/A				25.3548	51.1839	4/4/2020 9:27:11 PM	Time Series
Confirmed	11	973	2/17/2020	China	Anhui				31.8257	117.2264	4/4/2020 9:27:11 PM	Time Series
Deaths	0	0	3/26/2020	Oman	N/A				21	57	4/4/2020 9:27:11 PM	Time Series
Deaths	0	6	3/22/2020	China	Anhui				31.8257	117.2264	4/4/2020 9:27:11 PM	Time Series
Confirmed	10	40	3/10/2020	Finland	N/A				64	26	4/4/2020 9:27:11 PM	Time Series
Deaths	0	0	3/30/2020	United Kingdom	British Virgin Islands				18.4207	-64.64	4/4/2020 9:27:11 PM	Time Series
Confirmed	4	4	3/8/2020	Bulgaria	N/A				42.7339	25.4858	4/4/2020 9:27:11 PM	Time Series
Deaths	0	0	3/30/2020	Denmark	Greenland				71.7069	-42.6043	4/4/2020 9:27:11 PM	Time Series
Deaths	0	0	3/16/2020	Australia	Queensland				-28.0167	153.4	4/4/2020 9:27:11 PM	Time Series
Deaths	0	0	3/9/2020	China	Ningxia				37.2692	106.1655	4/4/2020 9:27:11 PM	Time Series
Confirmed	0	0	3/22/2020	Saint Kitts and Nevis	N/A				17.357822	-62.782998	4/4/2020 9:27:11 PM	Time Series
Deaths	0	0	1/30/2020	Argentina	N/A				-38.4161	-63.6167	4/4/2020 9:27:11 PM	Time Series
Deaths	0	2	3/8/2020	China	Gansu				37.8099	101.0583	4/4/2020 9:27:11 PM	Time Series
Confirmed	0	0	1/30/2020	United Kingdom	Turks and Caicos Islands				21.694	-71.7979	4/4/2020 9:27:11 PM	Time Series
Deaths	0	3	2/25/2020	China	Sichuan				30.6171	102.7103	4/4/2020 9:27:11 PM	Time Series
Confirmed	0	0	2/20/2020	Netherlands	Sint Maarten				18.0425	-63.0548	4/4/2020 9:27:11 PM	Time Series
Deaths	0	1	3/18/2020	Panama	N/A				8.538	-80.7821	4/4/2020 9:27:11 PM	Time Series
Confirmed	0	0	1/27/2020	Maldives	N/A				3.2028	73.2207	4/4/2020 9:27:11 PM	Time Series
Confirmed	0	0	2/8/2020	Liberia	N/A				6.4281	-9.4295	4/4/2020 9:27:11 PM	Time Series
Confirmed	2147	27100	2/8/2020	China	Hubei				30.9756	112.2707	4/4/2020 9:27:11 PM	Time Series
Confirmed	0	15	3/29/2020	Australia	Northern Territory				-12.4634	130.8456	4/4/2020 9:27:11 PM	Time Series
Confirmed	0	8	4/3/2020	Chad	N/A				15.4542	18.7322	4/4/2020 9:27:11 PM	Time Series
Deaths	0	2	3/29/2020	China	Gansu				37.8099	101.0583	4/4/2020 9:27:11 PM	Time Series
Confirmed	0	7	3/22/2020	Seychelles	N/A				-4.6796	55.492	4/4/2020 9:27:11 PM	Time Series
Deaths	0	0	3/5/2020	Netherlands	Aruba				12.5186	-70.0358	4/4/2020 9:27:11 PM	Time Series
Confirmed	13	32	3/13/2020	Croatia	N/A				45.1	15.2	4/4/2020 9:27:11 PM	Time Series
Deaths	0	0	1/30/2020	France	St Martin				18.0708	-63.0501	4/4/2020 9:27:11 PM	Time Series
Deaths	0	0	3/6/2020	Bahamas	N/A				25.0343	-77.3963	4/4/2020 9:27:11 PM	Time Series
Deaths	0	0	3/29/2020	Haiti	N/A				18.9712	-72.2852	4/4/2020 9:27:11 PM	Time Series
Confirmed	0	0	2/23/2020	Guinea	N/A				9.9456	-9.6966	4/4/2020 9:27:11 PM	Time Series
Confirmed	0	0	2/21/2020	Bolivia	N/A				-16.2902	-63.5887	4/4/2020 9:27:11 PM	Time Series
Deaths	0	0	2/12/2020	Switzerland	N/A				46.8182	8.2275	4/4/2020 9:27:11 PM	Time Series
Confirmed	25	144	3/20/2020	San Marino	N/A				43.9424	12.4578	4/4/2020 9:27:11 PM	Time Series
Confirmed	0	0	2/25/2020	Jordan	N/A				31.24	36.51	4/4/2020 9:27:11 PM	Time Series
Confirmed	15	24	3/23/2020	Canada	Newfoundland and Labrador				53.1355	-57.6604	4/4/2020 9:27:11 PM	Time Series
Confirmed	0	0	2/1/2020	Lithuania	N/A				55.1694	23.8813	4/4/2020 9:27:11 PM	Time Series
Deaths	0	0	3/11/2020	Finland	N/A				64	26	4/4/2020 9:27:11 PM	Time Series
Deaths	0	0	2/23/2020	Sudan	N/A				12.8628	30.2176	4/4/2020 9:27:11 PM	Time Series
Confirmed	0	0	1/30/2020	Australia	Tasmania				-41.4545	145.9707	4/4/2020 9:27:11 PM	Time Series
Confirmed	0	0	2/18/2020	France	New Caledonia				-20.9043	165.618	4/4/2020 9:27:11 PM	Time Series
Deaths	0	0	3/22/2020	Cabo Verde	N/A				16.5388	-23.0418	4/4/2020 9:27:11 PM	Time Series
Deaths	0	0	1/30/2020	Chile	N/A				-35.6751	-71.543	4/4/2020 9:27:11 PM	Time Series
Confirmed	0	2	3/22/2020	Sudan	N/A				12.8628	30.2176	4/4/2020 9:27:11 PM	Time Series
Deaths	0	0	3/22/2020	Kosovo	N/A				42.602636	20.902977	4/4/2020 9:27:11 PM	Time Series
Confirmed	21	144	4/2/2020	Montenegro	N/A				42.5	19.3	4/4/2020 9:27:11 PM	Time Series
Deaths	0	0	3/4/2020	Brazil	N/A				-14.235	-51.9253	4/4/2020 9:27:11 PM	Time Series
Deaths	0	0	3/10/2020	Belarus	N/A				53.7098	27.9534	4/4/2020 9:27:11 PM	Time Series
Confirmed	23	109	3/19/2020	Panama	N/A				8.538	-80.7821	4/4/2020 9:27:11 PM	Time Series
Confirmed	7	34	1/28/2020	China	Liaoning				41.2956	122.6085	4/4/2020 9:27:11 PM	Time Series
Deaths	0	0	3/2/2020	Sudan	N/A				12.8628	30.2176	4/4/2020 9:27:11 PM	Time Series
Deaths	0	0	3/5/2020	Kyrgyzstan	N/A				41.2044	74.7661	4/4/2020 9:27:11 PM	Time Series
Confirmed	0	0	3/23/2020	Saint Kitts and Nevis	N/A				17.357822	-62.782998	4/4/2020 9:27:11 PM	Time Series
Confirmed	0	0	3/5/2020	Seychelles	N/A				-4.6796	55.492	4/4/2020 9:27:11 PM	Time Series
Deaths	0	0	3/23/2020	France	St Martin				18.0708	-63.0501	4/4/2020 9:27:11 PM	Time Series
Confirmed	0	27	3/15/2020	Belarus	N/A				53.7098	27.9534	4/4/2020 9:27:11 PM	Time Series
Deaths	0	0	3/13/2020	Seychelles	N/A				-4.6796	55.492	4/4/2020 9:27:11 PM	Time Series
Confirmed	0	146	3/23/2020	China	Guizhou				26.8154	106.8748	4/4/2020 9:27:11 PM	Time Series
Deaths	0	0	1/26/2020	France	French Polynesia				-17.6797	149.4068	4/4/2020 9:27:11 PM	Time Series
Deaths	0	0	3/14/2020	Armenia	N/A				40.0691	45.0382	4/4/2020 9:27:11 PM	Time Series
Confirmed	8	9	1/23/2020	China	Anhui				31.8257	117.2264	4/4/2020 9:27:11 PM	Time Series
Deaths	0	0	2/21/2020	Zambia	N/A				-15.4167	28.2833	4/4/2020 9:27:11 PM	Time Series
Confirmed	0	0	3/3/2020	Australia	Northern Territory				-12.4634	130.8456	4/4/2020 9:27:11 PM	Time Series
Confirmed	0	0	2/17/2020	Bosnia and Herzegovina	N/A				43.9159	17.6791	4/4/2020 9:27:11 PM	Time Series
Deaths	141	2898	3/31/2020	Iran	N/A				32	53	4/4/2020 9:27:11 PM	Time Series
Confirmed	112	2046	3/23/2020	Sweden	N/A				63	16	4/4/2020 9:27:11 PM	Time Series
Deaths	0	0	1/28/2020	China	Jilin				43.6661	126.1923	4/4/2020 9:27:11 PM	Time Series
Deaths	0	0	2/26/2020	Norway	N/A				60.472	8.4689	4/4/2020 9:27:11 PM	Time Series
Deaths	0	0	2/13/2020	Cameroon	N/A				3.848	11.5021	4/4/2020 9:27:11 PM	Time Series
Confirmed	0	0	3/2/2020	Niger	N/A				17.6078	8.0817	4/4/2020 9:27:11 PM	Time Series
Deaths	0	0	1/30/2020	Angola	N/A				-11.2027	17.8739	4/4/2020 9:27:11 PM	Time Series
Confirmed	0	3	2/14/2020	Italy	N/A				43	12	4/4/2020 9:27:11 PM	Time Series
Deaths	0	0	1/25/2020	Lebanon	N/A				33.8547	35.8623	4/4/2020 9:27:11 PM	Time Series
Deaths	0	4	2/19/2020	China	Hainan				19.1959	109.7453	4/4/2020 9:27:11 PM	Time Series
Confirmed	0	0	2/6/2020	Liechtenstein	N/A				47.14	9.55	4/4/2020 9:27:11 PM	Time Series
Confirmed	0	0	1/30/2020	Mauritius	N/A				-20.2	57.5	4/4/2020 9:27:11 PM	Time Series
Deaths	0	0	2/24/2020	Guinea	N/A				9.9456	-9.6966	4/4/2020 9:27:11 PM	Time Series
Deaths	0	0	1/27/2020	Bahamas	N/A				25.0343	-77.3963	4/4/2020 9:27:11 PM	Time Series
Deaths	0	0	3/15/2020	Ethiopia	N/A				9.145	40.4897	4/4/2020 9:27:11 PM	Time Series
Confirmed	0	8	2/5/2020	Vietnam	N/A				16	108	4/4/2020 9:27:11 PM	Time Series
Deaths	0	0	3/14/2020	Mozambique	N/A				-18.665695	35.529562	4/4/2020 9:27:11 PM	Time Series
Deaths	0	0	2/29/2020	Saudi Arabia	N/A				24	45	4/4/2020 9:27:11 PM	Time Series
Confirmed	0	0	2/5/2020	France	Saint Barthelemy				17.9	-62.8333	4/4/2020 9:27:11 PM	Time Series
Deaths	0	1	3/21/2020	France	Martinique				14.6415	-61.0242	4/4/2020 9:27:11 PM	Time Series
Confirmed	2	4	3/4/2020	Senegal	N/A				14.4974	-14.4524	4/4/2020 9:27:11 PM	Time Series
Confirmed	3	10	1/30/2020	Singapore	N/A				1.2833	103.8333	4/4/2020 9:27:11 PM	Time Series
Deaths	0	0	2/20/2020	Canada	British Columbia				49.2827	-123.1207	4/4/2020 9:27:11 PM	Time Series
Confirmed	0	0	2/14/2020	Uganda	N/A				1	32	4/4/2020 9:27:11 PM	Time Series
Deaths	0	0	2/1/2020	Ethiopia	N/A				9.145	40.4897	4/4/2020 9:27:11 PM	Time Series
Deaths	0	0	2/10/2020	Finland	N/A				64	26	4/4/2020 9:27:11 PM	Time Series
Deaths	0	0	2/22/2020	Albania	N/A				41.1533	20.1683	4/4/2020 9:27:11 PM	Time Series
Deaths	0	0	2/26/2020	China	Shanxi				37.5777	112.2922	4/4/2020 9:27:11 PM	Time Series
Deaths	0	0	1/29/2020	Colombia	N/A				4.5709	-74.2973	4/4/2020 9:27:11 PM	Time Series
Confirmed	1	1	3/10/2020	Mongolia	N/A				46.8625	103.8467	4/4/2020 9:27:11 PM	Time Series
Deaths	0	0	1/26/2020	France	New Caledonia				-20.9043	165.618	4/4/2020 9:27:11 PM	Time Series
Deaths	0	0	3/1/2020	France	Saint Barthelemy				17.9	-62.8333	4/4/2020 9:27:11 PM	Time Series
Deaths	1053	7560	4/4/2020	France	N/A				46.2276	2.2137	4/4/2020 9:27:11 PM	Time Series
Confirmed	180	5550	4/4/2020	Norway	N/A				60.472	8.4689	4/4/2020 9:27:11 PM	Time Series
Deaths	0	1	3/17/2020	Hungary	N/A				47.1625	19.5033	4/4/2020 9:27:11 PM	Time Series
Confirmed	1289	11364	3/13/2020	Iran	N/A				32	53	4/4/2020 9:27:11 PM	Time Series
Confirmed	2	2	1/23/2020	China	Gansu				37.8099	101.0583	4/4/2020 9:27:11 PM	Time Series
Confirmed	0	0	2/15/2020	Georgia	N/A				42.3154	43.3569	4/4/2020 9:27:11 PM	Time Series
Deaths	0	0	2/22/2020	France	St Martin				18.0708	-63.0501	4/4/2020 9:27:11 PM	Time Series
Confirmed	0	0	1/30/2020	Iran	N/A				32	53	4/4/2020 9:27:11 PM	Time Series
Deaths	0	0	3/1/2020	Bulgaria	N/A				42.7339	25.4858	4/4/2020 9:27:11 PM	Time Series
Deaths	0	0	3/16/2020	United Kingdom	British Virgin Islands				18.4207	-64.64	4/4/2020 9:27:11 PM	Time Series
Deaths	0	0	2/22/2020	Peru	N/A				-9.19	-75.0152	4/4/2020 9:27:11 PM	Time Series
Deaths	0	0	2/26/2020	Singapore	N/A				1.2833	103.8333	4/4/2020 9:27:11 PM	Time Series
Deaths	0	0	1/31/2020	Cambodia	N/A				11.55	104.9167	4/4/2020 9:27:11 PM	Time Series
Deaths	0	0	2/6/2020	Mozambique	N/A				-18.665695	35.529562	4/4/2020 9:27:11 PM	Time Series
Deaths	97	463	3/9/2020	Italy	N/A				43	12	4/4/2020 9:27:11 PM	Time Series
Confirmed	0	31	3/27/2020	Kenya	N/A				-0.0236	37.9062	4/4/2020 9:27:11 PM	Time Series
Confirmed	0	0	3/10/2020	Burma	N/A				21.9162	95.956	4/4/2020 9:27:11 PM	Time Series
Confirmed	0	119	2/15/2020	China	Liaoning				41.2956	122.6085	4/4/2020 9:27:11 PM	Time Series
Deaths	0	0	2/22/2020	Seychelles	N/A				-4.6796	55.492	4/4/2020 9:27:11 PM	Time Series
Deaths	0	0	2/4/2020	Ireland	N/A				53.1424	-7.6921	4/4/2020 9:27:11 PM	Time Series
Confirmed	0	0	2/1/2020	Argentina	N/A				-38.4161	-63.6167	4/4/2020 9:27:11 PM	Time Series
Confirmed	0	2	3/8/2020	France	Martinique				14.6415	-61.0242	4/4/2020 9:27:11 PM	Time Series
Confirmed	0	0	1/30/2020	Guyana	N/A				5	-58.75	4/4/2020 9:27:11 PM	Time Series
Deaths	0	0	2/24/2020	Hungary	N/A				47.1625	19.5033	4/4/2020 9:27:11 PM	Time Series
Confirmed	0	0	2/17/2020	Kuwait	N/A				29.5	47.75	4/4/2020 9:27:11 PM	Time Series
Deaths	0	1	3/27/2020	Guatemala	N/A				15.7835	-90.2308	4/4/2020 9:27:11 PM	Time Series
Deaths	0	0	2/23/2020	Costa Rica	N/A				9.7489	-83.7534	4/4/2020 9:27:11 PM	Time Series
Confirmed	10	18	3/14/2020	Armenia	N/A				40.0691	45.0382	4/4/2020 9:27:11 PM	Time Series
Deaths	0	0	3/3/2020	Mongolia	N/A				46.8625	103.8467	4/4/2020 9:27:11 PM	Time Series
Deaths	0	0	3/28/2020	Eritrea	N/A				15.1794	39.7823	4/4/2020 9:27:11 PM	Time Series
Deaths	0	0	3/6/2020	Central African Republic	N/A				6.6111	20.9394	4/4/2020 9:27:11 PM	Time Series
Confirmed	4	6	3/13/2020	Sri Lanka	N/A				7	81	4/4/2020 9:27:11 PM	Time Series
Confirmed	4	41	3/26/2020	Paraguay	N/A				-23.4425	-58.4438	4/4/2020 9:27:11 PM	Time Series
Deaths	0	0	3/1/2020	Moldova	N/A				47.4116	28.3699	4/4/2020 9:27:11 PM	Time Series
Confirmed	0	0	2/21/2020	Bahrain	N/A				26.0275	50.55	4/4/2020 9:27:11 PM	Time Series
Confirmed	0	0	2/21/2020	Bahamas	N/A				25.0343	-77.3963	4/4/2020 9:27:11 PM	Time Series
Confirmed	0	22	2/6/2020	Japan	N/A				36	138	4/4/2020 9:27:11 PM	Time Series
Confirmed	0	0	2/21/2020	Congo (Kinshasa)	N/A				-4.0383	21.7587	4/4/2020 9:27:11 PM	Time Series
Confirmed	0	0	2/13/2020	Guyana	N/A				5	-58.75	4/4/2020 9:27:11 PM	Time Series
Confirmed	0	0	2/12/2020	Cyprus	N/A				35.1264	33.4299	4/4/2020 9:27:11 PM	Time Series
Confirmed	19	114	4/3/2020	United Kingdom	Isle of Man				54.2361	-4.5481	4/4/2020 9:27:11 PM	Time Series
Deaths	0	0	3/7/2020	Iceland	N/A				64.9631	-19.0208	4/4/2020 9:27:11 PM	Time Series
Deaths	0	4	2/19/2020	China	Beijing				40.1824	116.4142	4/4/2020 9:27:11 PM	Time Series
Deaths	0	0	2/20/2020	Nigeria	N/A				9.082	8.6753	4/4/2020 9:27:11 PM	Time Series
Confirmed	59	94	3/5/2020	Sweden	N/A				63	16	4/4/2020 9:27:11 PM	Time Series
Confirmed	0	10	2/17/2020	China	Macau				22.1667	113.55	4/4/2020 9:27:11 PM	Time Series
Confirmed	22	52	4/2/2020	Guinea	N/A				9.9456	-9.6966	4/4/2020 9:27:11 PM	Time Series
Deaths	0	0	2/2/2020	Guyana	N/A				5	-58.75	4/4/2020 9:27:11 PM	Time Series
Confirmed	423	66337	2/29/2020	China	Hubei				30.9756	112.2707	4/4/2020 9:27:11 PM	Time Series
Deaths	0	0	1/24/2020	Israel	N/A				31	35	4/4/2020 9:27:11 PM	Time Series
Confirmed	0	1	3/22/2020	Somalia	N/A				5.1521	46.1996	4/4/2020 9:27:11 PM	Time Series
Confirmed	0	0	2/13/2020	Brazil	N/A				-14.235	-51.9253	4/4/2020 9:27:11 PM	Time Series
Confirmed	3	21	3/3/2020	Austria	N/A				47.5162	14.5501	4/4/2020 9:27:11 PM	Time Series
Confirmed	0	0	1/27/2020	Kazakhstan	N/A				48.0196	66.9237	4/4/2020 9:27:11 PM	Time Series
Confirmed	0	0	3/6/2020	Uganda	N/A				1	32	4/4/2020 9:27:11 PM	Time Series
Confirmed	0	8	3/29/2020	United Kingdom	Cayman Islands				19.3133	-81.2546	4/4/2020 9:27:11 PM	Time Series
Deaths	0	0	3/23/2020	Liberia	N/A				6.4281	-9.4295	4/4/2020 9:27:11 PM	Time Series
Confirmed	0	0	3/1/2020	Montenegro	N/A				42.5	19.3	4/4/2020 9:27:11 PM	Time Series
Deaths	15	48	3/11/2020	France	N/A				46.2276	2.2137	4/4/2020 9:27:11 PM	Time Series
Deaths	1	1	3/23/2020	Gambia	N/A				13.4432	-15.3101	4/4/2020 9:27:11 PM	Time Series
Deaths	0	0	2/23/2020	Kuwait	N/A				29.5	47.75	4/4/2020 9:27:11 PM	Time Series
Confirmed	0	0	2/9/2020	Grenada	N/A				12.1165	-61.679	4/4/2020 9:27:11 PM	Time Series
Confirmed	6	8	1/25/2020	China	Hebei				39.549	116.1306	4/4/2020 9:27:11 PM	Time Series
Confirmed	0	0	3/3/2020	Eswatini	N/A				-26.5225	31.4659	4/4/2020 9:27:11 PM	Time Series
Confirmed	2	1174	2/19/2020	China	Zhejiang				29.1832	120.0934	4/4/2020 9:27:11 PM	Time Series
Deaths	0	0	3/19/2020	Holy See	N/A				41.9029	12.4534	4/4/2020 9:27:11 PM	Time Series
Deaths	0	1	4/1/2020	Australia	Australian Capital Territory				-35.4735	149.0124	4/4/2020 9:27:11 PM	Time Series
Confirmed	1	2	1/24/2020	China	Ningxia				37.2692	106.1655	4/4/2020 9:27:11 PM	Time Series
Confirmed	0	0	1/24/2020	Cuba	N/A				22	-80	4/4/2020 9:27:11 PM	Time Series
Confirmed	260	1280	3/21/2020	Portugal	N/A				39.3999	-8.2245	4/4/2020 9:27:11 PM	Time Series
Deaths	0	0	3/27/2020	Netherlands	Sint Maarten				18.0425	-63.0548	4/4/2020 9:27:11 PM	Time Series
Confirmed	40	93	3/25/2020	Ghana	N/A				7.9465	-1.0232	4/4/2020 9:27:11 PM	Time Series
Deaths	0	6	3/3/2020	China	Chongqing				30.0572	107.874	4/4/2020 9:27:11 PM	Time Series
Deaths	0	1	2/14/2020	China	Guizhou				26.8154	106.8748	4/4/2020 9:27:11 PM	Time Series
Confirmed	82	950	4/4/2020	New Zealand	N/A				-40.9006	174.886	4/4/2020 9:27:11 PM	Time Series
Confirmed	7	30	3/17/2020	Moldova	N/A				47.4116	28.3699	4/4/2020 9:27:11 PM	Time Series
Deaths	0	0	2/15/2020	Eswatini	N/A				-26.5225	31.4659	4/4/2020 9:27:11 PM	Time Series
Confirmed	0	0	1/29/2020	Saint Kitts and Nevis	N/A				17.357822	-62.782998	4/4/2020 9:27:11 PM	Time Series
Confirmed	3	10	4/4/2020	Liberia	N/A				6.4281	-9.4295	4/4/2020 9:27:11 PM	Time Series
Deaths	0	0	1/29/2020	Nepal	N/A				28.1667	84.25	4/4/2020 9:27:11 PM	Time Series
Deaths	0	0	2/22/2020	Netherlands	Bonaire, Sint Eustatius and Saba				12.1784	-68.2385	4/4/2020 9:27:11 PM	Time Series
Deaths	0	0	4/3/2020	Georgia	N/A				42.3154	43.3569	4/4/2020 9:27:11 PM	Time Series
Confirmed	0	152	3/30/2020	Ghana	N/A				7.9465	-1.0232	4/4/2020 9:27:11 PM	Time Series
Deaths	0	0	1/30/2020	Laos	N/A				19.85627	102.495496	4/4/2020 9:27:11 PM	Time Series
Confirmed	1	1	3/20/2020	Niger	N/A				17.6078	8.0817	4/4/2020 9:27:11 PM	Time Series
Confirmed	0	3	3/7/2020	Australia	Western Australia				-31.9505	115.8605	4/4/2020 9:27:11 PM	Time Series
Deaths	0	4	2/27/2020	China	Hunan				27.6104	111.7088	4/4/2020 9:27:11 PM	Time Series
Deaths	0	0	2/16/2020	United Kingdom	British Virgin Islands				18.4207	-64.64	4/4/2020 9:27:11 PM	Time Series
Deaths	0	0	1/24/2020	Cambodia	N/A				11.55	104.9167	4/4/2020 9:27:11 PM	Time Series
Confirmed	2	4	3/28/2020	Nicaragua	N/A				12.8654	-85.2072	4/4/2020 9:27:11 PM	Time Series
Confirmed	0	0	1/31/2020	Andorra	N/A				42.5063	1.5218	4/4/2020 9:27:11 PM	Time Series
Confirmed	0	538	3/4/2020	China	Sichuan				30.6171	102.7103	4/4/2020 9:27:11 PM	Time Series
Deaths	1	16	4/2/2020	Albania	N/A				41.1533	20.1683	4/4/2020 9:27:11 PM	Time Series
Deaths	0	1	3/16/2020	Guyana	N/A				5	-58.75	4/4/2020 9:27:11 PM	Time Series
Confirmed	0	0	2/4/2020	Botswana	N/A				-22.3285	24.6849	4/4/2020 9:27:11 PM	Time Series
Deaths	0	0	2/17/2020	Botswana	N/A				-22.3285	24.6849	4/4/2020 9:27:11 PM	Time Series
Deaths	0	0	3/19/2020	Tanzania	N/A				-6.369	34.8888	4/4/2020 9:27:11 PM	Time Series
Deaths	0	2	3/27/2020	Singapore	N/A				1.2833	103.8333	4/4/2020 9:27:11 PM	Time Series
Confirmed	0	0	1/24/2020	Nepal	N/A				28.1667	84.25	4/4/2020 9:27:11 PM	Time Series
Deaths	5	26	3/31/2020	Pakistan	N/A				30.3753	69.3451	4/4/2020 9:27:11 PM	Time Series
Confirmed	13	169	3/31/2020	Malta	N/A				35.9375	14.3754	4/4/2020 9:27:11 PM	Time Series
Deaths	0	0	2/22/2020	Malaysia	N/A				2.5	112.5	4/4/2020 9:27:11 PM	Time Series
Deaths	0	0	2/1/2020	France	French Guiana				3.9339	-53.1258	4/4/2020 9:27:11 PM	Time Series
Deaths	0	0	1/24/2020	Japan	N/A				36	138	4/4/2020 9:27:11 PM	Time Series
Deaths	0	1	3/29/2020	Cabo Verde	N/A				16.5388	-23.0418	4/4/2020 9:27:11 PM	Time Series
Confirmed	0	0	2/25/2020	United Kingdom	Anguilla				18.2206	-63.0686	4/4/2020 9:27:11 PM	Time Series
Confirmed	0	0	3/3/2020	Haiti	N/A				18.9712	-72.2852	4/4/2020 9:27:11 PM	Time Series
Deaths	0	0	3/4/2020	Netherlands	Curacao				12.1696	-68.99	4/4/2020 9:27:11 PM	Time Series
Confirmed	0	2	3/18/2020	Montenegro	N/A				42.5	19.3	4/4/2020 9:27:11 PM	Time Series
Confirmed	0	296	3/7/2020	China	Fujian				26.0789	117.9874	4/4/2020 9:27:11 PM	Time Series
Confirmed	0	7	3/16/2020	Cambodia	N/A				11.55	104.9167	4/4/2020 9:27:11 PM	Time Series
Deaths	4	41	4/4/2020	Panama	N/A				8.538	-80.7821	4/4/2020 9:27:11 PM	Time Series
Deaths	0	0	2/29/2020	Gambia	N/A				13.4432	-15.3101	4/4/2020 9:27:11 PM	Time Series
Confirmed	0	0	2/18/2020	France	Saint Barthelemy				17.9	-62.8333	4/4/2020 9:27:11 PM	Time Series
Confirmed	0	0	2/13/2020	Canada	Manitoba				53.7609	-98.8139	4/4/2020 9:27:11 PM	Time Series
Deaths	0	0	3/3/2020	Andorra	N/A				42.5063	1.5218	4/4/2020 9:27:11 PM	Time Series
Confirmed	4	126	4/4/2020	Kenya	N/A				-0.0236	37.9062	4/4/2020 9:27:11 PM	Time Series
Confirmed	0	0	2/14/2020	Georgia	N/A				42.3154	43.3569	4/4/2020 9:27:11 PM	Time Series
Confirmed	2	51	3/31/2020	Bangladesh	N/A				23.685	90.3563	4/4/2020 9:27:11 PM	Time Series
Confirmed	0	146	3/13/2020	China	Guizhou				26.8154	106.8748	4/4/2020 9:27:11 PM	Time Series
Deaths	0	0	2/15/2020	Maldives	N/A				3.2028	73.2207	4/4/2020 9:27:11 PM	Time Series
Deaths	0	0	2/29/2020	Central African Republic	N/A				6.6111	20.9394	4/4/2020 9:27:11 PM	Time Series
Deaths	0	0	2/23/2020	Australia	Northern Territory				-12.4634	130.8456	4/4/2020 9:27:11 PM	Time Series
Deaths	22	3008	3/9/2020	China	Hubei				30.9756	112.2707	4/4/2020 9:27:11 PM	Time Series
Deaths	0	1	4/1/2020	China	Jilin				43.6661	126.1923	4/4/2020 9:27:11 PM	Time Series
Deaths	1	19	3/21/2020	Philippines	N/A				13	122	4/4/2020 9:27:11 PM	Time Series
Confirmed	9	75	3/25/2020	Cameroon	N/A				3.848	11.5021	4/4/2020 9:27:11 PM	Time Series
Confirmed	0	0	2/26/2020	France	New Caledonia				-20.9043	165.618	4/4/2020 9:27:11 PM	Time Series
Deaths	0	0	1/28/2020	Angola	N/A				-11.2027	17.8739	4/4/2020 9:27:11 PM	Time Series
Confirmed	0	0	1/29/2020	Namibia	N/A				-22.9576	18.4904	4/4/2020 9:27:11 PM	Time Series
Confirmed	0	0	2/5/2020	Cameroon	N/A				3.848	11.5021	4/4/2020 9:27:11 PM	Time Series
Deaths	0	0	2/9/2020	Paraguay	N/A				-23.4425	-58.4438	4/4/2020 9:27:11 PM	Time Series
Deaths	0	0	4/1/2020	Canada	Nova Scotia				44.682	-63.7443	4/4/2020 9:27:11 PM	Time Series
Deaths	0	0	3/24/2020	Burma	N/A				21.9162	95.956	4/4/2020 9:27:11 PM	Time Series
Deaths	0	0	2/9/2020	Madagascar	N/A				-18.7669	46.8691	4/4/2020 9:27:11 PM	Time Series
Confirmed	0	39	3/25/2020	Bangladesh	N/A				23.685	90.3563	4/4/2020 9:27:11 PM	Time Series
Confirmed	0	0	3/13/2020	Mali	N/A				17.570692	-3.996166	4/4/2020 9:27:11 PM	Time Series
Confirmed	0	16	3/3/2020	Vietnam	N/A				16	108	4/4/2020 9:27:11 PM	Time Series
Confirmed	0	0	3/1/2020	Trinidad and Tobago	N/A				10.6918	-61.2225	4/4/2020 9:27:11 PM	Time Series
Deaths	0	0	3/12/2020	Fiji	N/A				-17.7134	178.065	4/4/2020 9:27:11 PM	Time Series
Deaths	0	0	3/8/2020	United Kingdom	British Virgin Islands				18.4207	-64.64	4/4/2020 9:27:11 PM	Time Series
Confirmed	0	0	2/14/2020	United Kingdom	Falkland Islands (Islas Malvinas)				-51.7963	-59.5236	4/4/2020 9:27:11 PM	Time Series
Confirmed	258	1323	4/1/2020	Peru	N/A				-9.19	-75.0152	4/4/2020 9:27:11 PM	Time Series
Deaths	0	0	3/1/2020	Malaysia	N/A				2.5	112.5	4/4/2020 9:27:11 PM	Time Series
Confirmed	0	0	2/29/2020	South Africa	N/A				-30.5595	22.9375	4/4/2020 9:27:11 PM	Time Series
Confirmed	967	6650	3/23/2020	United Kingdom	N/A				55.3781	-3.436	4/4/2020 9:27:11 PM	Time Series
Deaths	0	0	1/27/2020	Mauritius	N/A				-20.2	57.5	4/4/2020 9:27:11 PM	Time Series
Deaths	2	2	3/14/2020	Ecuador	N/A				-1.8312	-78.1834	4/4/2020 9:27:11 PM	Time Series
Confirmed	3	12	3/4/2020	Canada	British Columbia				49.2827	-123.1207	4/4/2020 9:27:11 PM	Time Series
Deaths	0	0	2/16/2020	United Kingdom	Anguilla				18.2206	-63.0686	4/4/2020 9:27:11 PM	Time Series
Confirmed	0	0	2/21/2020	Guinea-Bissau	N/A				11.8037	-15.1804	4/4/2020 9:27:11 PM	Time Series
Deaths	0	0	2/11/2020	Vietnam	N/A				16	108	4/4/2020 9:27:11 PM	Time Series
Confirmed	0	1	3/11/2020	Nepal	N/A				28.1667	84.25	4/4/2020 9:27:11 PM	Time Series
Deaths	0	0	2/13/2020	Haiti	N/A				18.9712	-72.2852	4/4/2020 9:27:11 PM	Time Series
Confirmed	0	0	2/15/2020	Latvia	N/A				56.8796	24.6032	4/4/2020 9:27:11 PM	Time Series
Deaths	0	0	2/6/2020	Cyprus	N/A				35.1264	33.4299	4/4/2020 9:27:11 PM	Time Series
Deaths	0	0	4/3/2020	Namibia	N/A				-22.9576	18.4904	4/4/2020 9:27:11 PM	Time Series
Confirmed	0	0	4/1/2020	United Kingdom	Falkland Islands (Islas Malvinas)				-51.7963	-59.5236	4/4/2020 9:27:11 PM	Time Series
Deaths	0	0	3/8/2020	United Kingdom	Montserrat				16.7425	-62.1874	4/4/2020 9:27:11 PM	Time Series
Confirmed	0	16	3/5/2020	Vietnam	N/A				16	108	4/4/2020 9:27:11 PM	Time Series
Confirmed	0	0	2/17/2020	Senegal	N/A				14.4974	-14.4524	4/4/2020 9:27:11 PM	Time Series
Confirmed	33	311	3/29/2020	Australia	Western Australia				-31.9505	115.8605	4/4/2020 9:27:11 PM	Time Series
Deaths	0	0	2/24/2020	Cabo Verde	N/A				16.5388	-23.0418	4/4/2020 9:27:11 PM	Time Series
Deaths	0	0	3/18/2020	Belize	N/A				13.1939	-59.5432	4/4/2020 9:27:11 PM	Time Series
Deaths	0	0	2/24/2020	Holy See	N/A				41.9029	12.4534	4/4/2020 9:27:11 PM	Time Series
Confirmed	0	0	2/17/2020	Montenegro	N/A				42.5	19.3	4/4/2020 9:27:11 PM	Time Series
Deaths	0	0	1/30/2020	China	Macau				22.1667	113.55	4/4/2020 9:27:11 PM	Time Series
Deaths	0	0	2/6/2020	Honduras	N/A				15.2	-86.2419	4/4/2020 9:27:11 PM	Time Series
Deaths	0	0	2/9/2020	France	New Caledonia				-20.9043	165.618	4/4/2020 9:27:11 PM	Time Series
Confirmed	6	62	3/11/2020	India	N/A				21	78	4/4/2020 9:27:11 PM	Time Series
Deaths	0	0	3/6/2020	Andorra	N/A				42.5063	1.5218	4/4/2020 9:27:11 PM	Time Series
Confirmed	23	100	3/18/2020	Taiwan*	N/A				23.7	121	4/4/2020 9:27:11 PM	Time Series
Deaths	0	0	3/5/2020	Belarus	N/A				53.7098	27.9534	4/4/2020 9:27:11 PM	Time Series
Confirmed	0	0	2/27/2020	Paraguay	N/A				-23.4425	-58.4438	4/4/2020 9:27:11 PM	Time Series
Confirmed	28	180	3/27/2020	Burkina Faso	N/A				12.2383	-1.5616	4/4/2020 9:27:11 PM	Time Series
Deaths	0	0	3/19/2020	Australia	Queensland				-28.0167	153.4	4/4/2020 9:27:11 PM	Time Series
Deaths	0	0	3/5/2020	Monaco	N/A				43.7333	7.4167	4/4/2020 9:27:11 PM	Time Series
Deaths	0	6	2/27/2020	China	Anhui				31.8257	117.2264	4/4/2020 9:27:11 PM	Time Series
Confirmed	13	49	3/20/2020	Lithuania	N/A				55.1694	23.8813	4/4/2020 9:27:11 PM	Time Series
Deaths	0	0	2/26/2020	Dominica	N/A				15.415	-61.371	4/4/2020 9:27:11 PM	Time Series
Confirmed	0	7	3/20/2020	Guyana	N/A				5	-58.75	4/4/2020 9:27:11 PM	Time Series
Confirmed	0	0	1/24/2020	Malaysia	N/A				2.5	112.5	4/4/2020 9:27:11 PM	Time Series
Deaths	0	0	3/7/2020	China	Tibet				31.6927	88.0924	4/4/2020 9:27:11 PM	Time Series
Confirmed	0	0	2/1/2020	Benin	N/A				9.3077	2.3158	4/4/2020 9:27:11 PM	Time Series
Confirmed	0	0	3/20/2020	United Kingdom	Falkland Islands (Islas Malvinas)				-51.7963	-59.5236	4/4/2020 9:27:11 PM	Time Series
Deaths	0	0	2/6/2020	Brazil	N/A				-14.235	-51.9253	4/4/2020 9:27:11 PM	Time Series
Deaths	0	0	3/26/2020	Haiti	N/A				18.9712	-72.2852	4/4/2020 9:27:11 PM	Time Series
Confirmed	0	0	2/3/2020	Australia	Tasmania				-41.4545	145.9707	4/4/2020 9:27:11 PM	Time Series
Confirmed	0	14	3/26/2020	France	New Caledonia				-20.9043	165.618	4/4/2020 9:27:11 PM	Time Series
Deaths	0	0	2/28/2020	Netherlands	Bonaire, Sint Eustatius and Saba				12.1784	-68.2385	4/4/2020 9:27:11 PM	Time Series
Deaths	0	2	3/30/2020	Uzbekistan	N/A				41.3775	64.5853	4/4/2020 9:27:11 PM	Time Series
Deaths	4	22	3/28/2020	Canada	Quebec				52.9399	-73.5491	4/4/2020 9:27:11 PM	Time Series
Deaths	0	0	3/14/2020	Andorra	N/A				42.5063	1.5218	4/4/2020 9:27:11 PM	Time Series
Confirmed	0	0	2/5/2020	Iran	N/A				32	53	4/4/2020 9:27:11 PM	Time Series
Deaths	0	0	2/13/2020	Lithuania	N/A				55.1694	23.8813	4/4/2020 9:27:11 PM	Time Series
Deaths	0	1	4/2/2020	Canada	Manitoba				53.7609	-98.8139	4/4/2020 9:27:11 PM	Time Series
Confirmed	0	146	3/24/2020	China	Guizhou				26.8154	106.8748	4/4/2020 9:27:11 PM	Time Series
Confirmed	14	390	4/1/2020	Andorra	N/A				42.5063	1.5218	4/4/2020 9:27:11 PM	Time Series
Confirmed	0	168	3/30/2020	China	Hainan				19.1959	109.7453	4/4/2020 9:27:11 PM	Time Series
Confirmed	145	617	3/24/2020	Canada	British Columbia				49.2827	-123.1207	4/4/2020 9:27:11 PM	Time Series
Confirmed	20	47	3/24/2020	Montenegro	N/A				42.5	19.3	4/4/2020 9:27:11 PM	Time Series
Deaths	0	1	2/11/2020	China	Jilin				43.6661	126.1923	4/4/2020 9:27:11 PM	Time Series
Confirmed	41	67707	3/8/2020	China	Hubei				30.9756	112.2707	4/4/2020 9:27:11 PM	Time Series
Confirmed	0	0	3/3/2020	Belize	N/A				13.1939	-59.5432	4/4/2020 9:27:11 PM	Time Series
Deaths	0	0	2/6/2020	Korea, South	N/A				36	128	4/4/2020 9:27:11 PM	Time Series
Confirmed	1	2	3/6/2020	Argentina	N/A				-38.4161	-63.6167	4/4/2020 9:27:11 PM	Time Series
Deaths	0	0	2/26/2020	Holy See	N/A				41.9029	12.4534	4/4/2020 9:27:11 PM	Time Series
Confirmed	0	705	2/27/2020	Cruise Ship	N/A						4/4/2020 9:27:11 PM	Time Series
Confirmed	0	0	1/26/2020	Syria	N/A				34.802075	38.996815	4/4/2020 9:27:11 PM	Time Series
Deaths	1	8	3/31/2020	Cyprus	N/A				35.1264	33.4299	4/4/2020 9:27:11 PM	Time Series
Confirmed	0	18	3/8/2020	China	Qinghai				35.7452	95.9956	4/4/2020 9:27:11 PM	Time Series
Deaths	0	8	3/19/2020	China	Beijing				40.1824	116.4142	4/4/2020 9:27:11 PM	Time Series
Deaths	7	21	3/30/2020	Pakistan	N/A				30.3753	69.3451	4/4/2020 9:27:11 PM	Time Series
Deaths	0	1	3/20/2020	Sudan	N/A				12.8628	30.2176	4/4/2020 9:27:11 PM	Time Series
Deaths	0	0	2/9/2020	Cote d'Ivoire	N/A				7.54	-5.5471	4/4/2020 9:27:11 PM	Time Series
Confirmed	1159	9762	3/28/2020	Netherlands	N/A				52.1326	5.2913	4/4/2020 9:27:11 PM	Time Series
Deaths	90	623	3/18/2020	Spain	N/A				40	-4	4/4/2020 9:27:11 PM	Time Series
Confirmed	0	1	3/5/2020	North Macedonia	N/A				41.6086	21.7453	4/4/2020 9:27:11 PM	Time Series
Confirmed	0	0	3/7/2020	Burundi	N/A				-3.3731	29.9189	4/4/2020 9:27:11 PM	Time Series
Confirmed	46	730	3/29/2020	Slovenia	N/A				46.1512	14.9955	4/4/2020 9:27:11 PM	Time Series
Deaths	0	0	2/8/2020	Bulgaria	N/A				42.7339	25.4858	4/4/2020 9:27:11 PM	Time Series
Confirmed	0	0	1/29/2020	Saint Vincent and the Grenadines	N/A				12.9843	-61.2872	4/4/2020 9:27:11 PM	Time Series
Confirmed	14	56	3/3/2020	Switzerland	N/A				46.8182	8.2275	4/4/2020 9:27:11 PM	Time Series
Confirmed	8	183	4/2/2020	Canada	Newfoundland and Labrador				53.1355	-57.6604	4/4/2020 9:27:11 PM	Time Series
Deaths	0	0	1/25/2020	Senegal	N/A				14.4974	-14.4524	4/4/2020 9:27:11 PM	Time Series
Deaths	0	0	3/22/2020	France	St Martin				18.0708	-63.0501	4/4/2020 9:27:11 PM	Time Series
Confirmed	0	0	3/17/2020	Saint Kitts and Nevis	N/A				17.357822	-62.782998	4/4/2020 9:27:11 PM	Time Series
Deaths	0	0	2/28/2020	Sierra Leone	N/A				8.460555	-11.779889	4/4/2020 9:27:11 PM	Time Series
Deaths	0	2	2/20/2020	Iran	N/A				32	53	4/4/2020 9:27:11 PM	Time Series
Deaths	0	0	3/25/2020	Eritrea	N/A				15.1794	39.7823	4/4/2020 9:27:11 PM	Time Series
Confirmed	0	0	3/9/2020	Cabo Verde	N/A				16.5388	-23.0418	4/4/2020 9:27:11 PM	Time Series
Confirmed	0	0	2/13/2020	Canada	Saskatchewan				52.9399	-106.4509	4/4/2020 9:27:11 PM	Time Series
Deaths	0	0	4/4/2020	United Kingdom	British Virgin Islands				18.4207	-64.64	4/4/2020 9:27:11 PM	Time Series
Confirmed	0	1	3/1/2020	Canada	Quebec				52.9399	-73.5491	4/4/2020 9:27:11 PM	Time Series
Deaths	0	0	2/13/2020	Sweden	N/A				63	16	4/4/2020 9:27:11 PM	Time Series
Confirmed	0	0	3/16/2020	Grenada	N/A				12.1165	-61.679	4/4/2020 9:27:11 PM	Time Series
Confirmed	0	76	3/13/2020	China	Xinjiang				41.1129	85.2401	4/4/2020 9:27:11 PM	Time Series
Confirmed	0	0	1/24/2020	Peru	N/A				-9.19	-75.0152	4/4/2020 9:27:11 PM	Time Series
Confirmed	0	0	1/26/2020	Russia	N/A				60	90	4/4/2020 9:27:11 PM	Time Series
Deaths	0	0	2/22/2020	Singapore	N/A				1.2833	103.8333	4/4/2020 9:27:11 PM	Time Series
Deaths	0	0	2/24/2020	Congo (Brazzaville)	N/A				-4.0383	21.7587	4/4/2020 9:27:11 PM	Time Series
Deaths	0	3	4/3/2020	China	Tianjin				39.3054	117.323	4/4/2020 9:27:11 PM	Time Series
Confirmed	35	212	3/18/2020	Thailand	N/A				15	101	4/4/2020 9:27:11 PM	Time Series
Deaths	0	0	3/29/2020	Kuwait	N/A				29.5	47.75	4/4/2020 9:27:11 PM	Time Series
Confirmed	20	133	3/23/2020	Andorra	N/A				42.5063	1.5218	4/4/2020 9:27:11 PM	Time Series
Confirmed	0	0	2/24/2020	Turkey	N/A				38.9637	35.2433	4/4/2020 9:27:11 PM	Time Series
Deaths	0	0	2/13/2020	Gambia	N/A				13.4432	-15.3101	4/4/2020 9:27:11 PM	Time Series
Deaths	49	125	1/28/2020	China	Hubei				30.9756	112.2707	4/4/2020 9:27:11 PM	Time Series
Confirmed	0	0	2/12/2020	Holy See	N/A				41.9029	12.4534	4/4/2020 9:27:11 PM	Time Series
Deaths	0	0	1/28/2020	Kenya	N/A				-0.0236	37.9062	4/4/2020 9:27:11 PM	Time Series
Deaths	0	0	2/4/2020	Poland	N/A				51.9194	19.1451	4/4/2020 9:27:11 PM	Time Series
Deaths	0	0	4/2/2020	Guinea-Bissau	N/A				11.8037	-15.1804	4/4/2020 9:27:11 PM	Time Series
Confirmed	8	112	3/15/2020	Kuwait	N/A				29.5	47.75	4/4/2020 9:27:11 PM	Time Series
Confirmed	28	444	2/9/2020	China	Shandong				36.3427	118.1498	4/4/2020 9:27:11 PM	Time Series
Deaths	0	0	2/25/2020	San Marino	N/A				43.9424	12.4578	4/4/2020 9:27:11 PM	Time Series
Confirmed	0	125	3/14/2020	China	Liaoning				41.2956	122.6085	4/4/2020 9:27:11 PM	Time Series
Deaths	0	1	3/30/2020	Zimbabwe	N/A				-20	30	4/4/2020 9:27:11 PM	Time Series
Confirmed	0	0	2/16/2020	Denmark	Faroe Islands				61.8926	-6.9118	4/4/2020 9:27:11 PM	Time Series
Deaths	0	0	3/31/2020	China	Tibet				31.6927	88.0924	4/4/2020 9:27:11 PM	Time Series
Confirmed	0	0	3/12/2020	Mali	N/A				17.570692	-3.996166	4/4/2020 9:27:11 PM	Time Series
Confirmed	0	0	2/13/2020	Morocco	N/A				31.7917	-7.0926	4/4/2020 9:27:11 PM	Time Series
Deaths	0	2	3/11/2020	China	Guangxi				23.8298	108.7881	4/4/2020 9:27:11 PM	Time Series
Confirmed	36	1131	2/9/2020	China	Guangdong				23.3417	113.4244	4/4/2020 9:27:11 PM	Time Series
Confirmed	48	73	3/24/2020	Cote d'Ivoire	N/A				7.54	-5.5471	4/4/2020 9:27:11 PM	Time Series
Deaths	0	0	2/17/2020	Somalia	N/A				5.1521	46.1996	4/4/2020 9:27:11 PM	Time Series
Confirmed	0	1	2/18/2020	Nepal	N/A				28.1667	84.25	4/4/2020 9:27:11 PM	Time Series
Deaths	0	2	3/24/2020	China	Gansu				37.8099	101.0583	4/4/2020 9:27:11 PM	Time Series
Deaths	0	0	2/3/2020	China	Jiangsu				32.9711	119.455	4/4/2020 9:27:11 PM	Time Series
Deaths	0	0	2/9/2020	Nepal	N/A				28.1667	84.25	4/4/2020 9:27:11 PM	Time Series
Deaths	0	2	4/3/2020	China	Gansu				37.8099	101.0583	4/4/2020 9:27:11 PM	Time Series
Deaths	0	0	2/15/2020	Israel	N/A				31	35	4/4/2020 9:27:11 PM	Time Series
Confirmed	0	0	1/25/2020	Laos	N/A				19.85627	102.495496	4/4/2020 9:27:11 PM	Time Series
Confirmed	0	10	2/25/2020	China	Macau				22.1667	113.55	4/4/2020 9:27:11 PM	Time Series
Confirmed	0	0	3/12/2020	Equatorial Guinea	N/A				1.5	10	4/4/2020 9:27:11 PM	Time Series
Deaths	0	0	2/13/2020	Iraq	N/A				33	44	4/4/2020 9:27:11 PM	Time Series
Confirmed	0	631	2/20/2020	China	Jiangsu				32.9711	119.455	4/4/2020 9:27:11 PM	Time Series
Deaths	0	0	2/9/2020	Australia	Northern Territory				-12.4634	130.8456	4/4/2020 9:27:11 PM	Time Series
Deaths	0	0	3/4/2020	Mongolia	N/A				46.8625	103.8467	4/4/2020 9:27:11 PM	Time Series
Confirmed	9	87	1/31/2020	China	Guangxi				23.8298	108.7881	4/4/2020 9:27:11 PM	Time Series
Confirmed	0	0	2/26/2020	Monaco	N/A				43.7333	7.4167	4/4/2020 9:27:11 PM	Time Series
Deaths	0	0	1/30/2020	Bosnia and Herzegovina	N/A				43.9159	17.6791	4/4/2020 9:27:11 PM	Time Series
Confirmed	2	7	3/18/2020	Cuba	N/A				22	-80	4/4/2020 9:27:11 PM	Time Series
Confirmed	0	28	4/3/2020	United Kingdom	Cayman Islands				19.3133	-81.2546	4/4/2020 9:27:11 PM	Time Series
Confirmed	0	0	3/30/2020	Sierra Leone	N/A				8.460555	-11.779889	4/4/2020 9:27:11 PM	Time Series
Confirmed	0	0	1/25/2020	Turkey	N/A				38.9637	35.2433	4/4/2020 9:27:11 PM	Time Series
Deaths	0	1	3/30/2020	China	Jilin				43.6661	126.1923	4/4/2020 9:27:11 PM	Time Series
Deaths	9	31	3/30/2020	Poland	N/A				51.9194	19.1451	4/4/2020 9:27:11 PM	Time Series
Confirmed	0	0	2/29/2020	Ethiopia	N/A				9.145	40.4897	4/4/2020 9:27:11 PM	Time Series
Deaths	0	2	4/3/2020	Montenegro	N/A				42.5	19.3	4/4/2020 9:27:11 PM	Time Series
Deaths	0	0	3/3/2020	Canada	British Columbia				49.2827	-123.1207	4/4/2020 9:27:11 PM	Time Series
Deaths	0	0	2/10/2020	China	Inner Mongolia				44.0935	113.9448	4/4/2020 9:27:11 PM	Time Series
Confirmed	0	16	2/22/2020	Vietnam	N/A				16	108	4/4/2020 9:27:11 PM	Time Series
Confirmed	0	0	2/12/2020	Honduras	N/A				15.2	-86.2419	4/4/2020 9:27:11 PM	Time Series
Deaths	0	0	3/8/2020	Mauritius	N/A				-20.2	57.5	4/4/2020 9:27:11 PM	Time Series
Confirmed	3590	24747	3/15/2020	Italy	N/A				43	12	4/4/2020 9:27:11 PM	Time Series
Deaths	0	0	3/4/2020	Romania	N/A				45.9432	24.9668	4/4/2020 9:27:11 PM	Time Series
Deaths	0	0	2/22/2020	Costa Rica	N/A				9.7489	-83.7534	4/4/2020 9:27:11 PM	Time Series
Deaths	0	13	3/1/2020	China	Heilongjiang				47.862	127.7615	4/4/2020 9:27:11 PM	Time Series
Deaths	0	0	2/18/2020	Slovakia	N/A				48.669	19.699	4/4/2020 9:27:11 PM	Time Series
Deaths	0	1	3/8/2020	Philippines	N/A				13	122	4/4/2020 9:27:11 PM	Time Series
Confirmed	0	2277	3/12/2020	Spain	N/A				40	-4	4/4/2020 9:27:11 PM	Time Series
Deaths	0	0	2/12/2020	Sierra Leone	N/A				8.460555	-11.779889	4/4/2020 9:27:11 PM	Time Series
Deaths	0	0	1/30/2020	Ghana	N/A				7.9465	-1.0232	4/4/2020 9:27:11 PM	Time Series
Deaths	0	0	3/2/2020	Saudi Arabia	N/A				24	45	4/4/2020 9:27:11 PM	Time Series
Confirmed	22	132	1/28/2020	China	Chongqing				30.0572	107.874	4/4/2020 9:27:11 PM	Time Series
Deaths	0	0	2/16/2020	Brazil	N/A				-14.235	-51.9253	4/4/2020 9:27:11 PM	Time Series
Deaths	0	0	2/14/2020	France	Reunion				-21.1351	55.2471	4/4/2020 9:27:11 PM	Time Series
Deaths	0	2	2/21/2020	China	Shanghai				31.202	121.4491	4/4/2020 9:27:11 PM	Time Series
Deaths	0	2	3/7/2020	China	Guangxi				23.8298	108.7881	4/4/2020 9:27:11 PM	Time Series
Deaths	0	0	1/27/2020	Sweden	N/A				63	16	4/4/2020 9:27:11 PM	Time Series
Deaths	0	0	2/8/2020	China	Anhui				31.8257	117.2264	4/4/2020 9:27:11 PM	Time Series
Confirmed	0	0	2/11/2020	Iraq	N/A				33	44	4/4/2020 9:27:11 PM	Time Series
Confirmed	1	3	1/26/2020	Korea, South	N/A				36	128	4/4/2020 9:27:11 PM	Time Series
Deaths	0	0	1/31/2020	China	Xinjiang				41.1129	85.2401	4/4/2020 9:27:11 PM	Time Series
Deaths	0	0	3/10/2020	Canada	Prince Edward Island				46.5107	-63.4168	4/4/2020 9:27:11 PM	Time Series
Deaths	0	5	3/18/2020	Greece	N/A				39.0742	21.8243	4/4/2020 9:27:11 PM	Time Series
Confirmed	0	127	3/25/2020	China	Liaoning				41.2956	122.6085	4/4/2020 9:27:11 PM	Time Series
Confirmed	0	1	3/9/2020	United Kingdom	Gibraltar				36.1408	-5.3536	4/4/2020 9:27:11 PM	Time Series
Deaths	0	0	3/3/2020	Burkina Faso	N/A				12.2383	-1.5616	4/4/2020 9:27:11 PM	Time Series
Confirmed	0	0	2/8/2020	Mauritius	N/A				-20.2	57.5	4/4/2020 9:27:11 PM	Time Series
Deaths	0	0	2/3/2020	Canada	Ontario				51.2538	-85.3232	4/4/2020 9:27:11 PM	Time Series
Confirmed	0	0	1/28/2020	Somalia	N/A				5.1521	46.1996	4/4/2020 9:27:11 PM	Time Series
Confirmed	0	0	2/1/2020	Canada	Quebec				52.9399	-73.5491	4/4/2020 9:27:11 PM	Time Series
Confirmed	0	0	2/29/2020	Jordan	N/A				31.24	36.51	4/4/2020 9:27:11 PM	Time Series
Deaths	0	0	2/19/2020	Sri Lanka	N/A				7	81	4/4/2020 9:27:11 PM	Time Series
Confirmed	0	0	3/2/2020	Guinea-Bissau	N/A				11.8037	-15.1804	4/4/2020 9:27:11 PM	Time Series
Confirmed	3	41	3/31/2020	China	Macau				22.1667	113.55	4/4/2020 9:27:11 PM	Time Series
Deaths	1	5	3/25/2020	Slovenia	N/A				46.1512	14.9955	4/4/2020 9:27:11 PM	Time Series
Deaths	0	0	2/20/2020	Andorra	N/A				42.5063	1.5218	4/4/2020 9:27:11 PM	Time Series
Confirmed	4	14	3/18/2020	Bangladesh	N/A				23.685	90.3563	4/4/2020 9:27:11 PM	Time Series
Confirmed	0	540	3/18/2020	China	Sichuan				30.6171	102.7103	4/4/2020 9:27:11 PM	Time Series
Confirmed	0	0	3/5/2020	Canada	Nova Scotia				44.682	-63.7443	4/4/2020 9:27:11 PM	Time Series
Deaths	0	0	3/6/2020	Senegal	N/A				14.4974	-14.4524	4/4/2020 9:27:11 PM	Time Series
Deaths	0	0	3/7/2020	Kazakhstan	N/A				48.0196	66.9237	4/4/2020 9:27:11 PM	Time Series
Confirmed	0	0	1/24/2020	Dominica	N/A				15.415	-61.371	4/4/2020 9:27:11 PM	Time Series
Confirmed	0	2	2/6/2020	United Kingdom	N/A				55.3781	-3.436	4/4/2020 9:27:11 PM	Time Series
Confirmed	0	725	3/23/2020	Cruise Ship	N/A						4/4/2020 9:27:11 PM	Time Series
Confirmed	11	109	4/1/2020	Congo (Kinshasa)	N/A				-4.0383	21.7587	4/4/2020 9:27:11 PM	Time Series
Confirmed	50	532	3/31/2020	Armenia	N/A				40.0691	45.0382	4/4/2020 9:27:11 PM	Time Series
Deaths	0	0	2/8/2020	United Arab Emirates	N/A				24	54	4/4/2020 9:27:11 PM	Time Series
Confirmed	1	5	3/31/2020	Nicaragua	N/A				12.8654	-85.2072	4/4/2020 9:27:11 PM	Time Series
Deaths	0	0	2/27/2020	San Marino	N/A				43.9424	12.4578	4/4/2020 9:27:11 PM	Time Series
Deaths	0	0	2/7/2020	Greece	N/A				39.0742	21.8243	4/4/2020 9:27:11 PM	Time Series
Confirmed	0	1	2/9/2020	Nepal	N/A				28.1667	84.25	4/4/2020 9:27:11 PM	Time Series
Confirmed	0	0	2/29/2020	Serbia	N/A				44.0165	21.0059	4/4/2020 9:27:11 PM	Time Series
Deaths	0	4	2/21/2020	China	Hainan				19.1959	109.7453	4/4/2020 9:27:11 PM	Time Series
Deaths	0	0	2/14/2020	Mozambique	N/A				-18.665695	35.529562	4/4/2020 9:27:11 PM	Time Series
Confirmed	4	63	3/15/2020	Russia	N/A				60	90	4/4/2020 9:27:11 PM	Time Series
Deaths	0	0	2/17/2020	Ghana	N/A				7.9465	-1.0232	4/4/2020 9:27:11 PM	Time Series
Confirmed	0	0	2/15/2020	France	New Caledonia				-20.9043	165.618	4/4/2020 9:27:11 PM	Time Series
Deaths	0	1	3/6/2020	Philippines	N/A				13	122	4/4/2020 9:27:11 PM	Time Series
Deaths	0	2	2/1/2020	China	Heilongjiang				47.862	127.7615	4/4/2020 9:27:11 PM	Time Series
Deaths	0	0	3/4/2020	Bahamas	N/A				25.0343	-77.3963	4/4/2020 9:27:11 PM	Time Series
Deaths	0	0	3/9/2020	Sudan	N/A				12.8628	30.2176	4/4/2020 9:27:11 PM	Time Series
Confirmed	0	0	2/24/2020	Denmark	Greenland				71.7069	-42.6043	4/4/2020 9:27:11 PM	Time Series
Confirmed	0	1	3/7/2020	Nigeria	N/A				9.082	8.6753	4/4/2020 9:27:11 PM	Time Series
Deaths	0	0	2/25/2020	Croatia	N/A				45.1	15.2	4/4/2020 9:27:11 PM	Time Series
Confirmed	0	1	3/21/2020	United Kingdom	Isle of Man				54.2361	-4.5481	4/4/2020 9:27:11 PM	Time Series
Confirmed	42	264	4/4/2020	Honduras	N/A				15.2	-86.2419	4/4/2020 9:27:11 PM	Time Series
Confirmed	0	0	3/6/2020	France	French Guiana				3.9339	-53.1258	4/4/2020 9:27:11 PM	Time Series
Confirmed	0	990	4/2/2020	China	Anhui				31.8257	117.2264	4/4/2020 9:27:11 PM	Time Series
Deaths	0	0	3/24/2020	Netherlands	Aruba				12.5186	-70.0358	4/4/2020 9:27:11 PM	Time Series
Deaths	0	0	3/6/2020	Liberia	N/A				6.4281	-9.4295	4/4/2020 9:27:11 PM	Time Series
Deaths	0	0	1/23/2020	Gambia	N/A				13.4432	-15.3101	4/4/2020 9:27:11 PM	Time Series
Confirmed	0	0	2/23/2020	United Kingdom	Falkland Islands (Islas Malvinas)				-51.7963	-59.5236	4/4/2020 9:27:11 PM	Time Series
Deaths	0	0	2/4/2020	Tanzania	N/A				-6.369	34.8888	4/4/2020 9:27:11 PM	Time Series
Deaths	0	0	1/30/2020	Nepal	N/A				28.1667	84.25	4/4/2020 9:27:11 PM	Time Series
Confirmed	0	0	1/28/2020	Madagascar	N/A				-18.7669	46.8691	4/4/2020 9:27:11 PM	Time Series
Deaths	0	3	3/1/2020	China	Xinjiang				41.1129	85.2401	4/4/2020 9:27:11 PM	Time Series
Confirmed	0	18	3/11/2020	China	Qinghai				35.7452	95.9956	4/4/2020 9:27:11 PM	Time Series
Deaths	0	0	2/4/2020	France	French Polynesia				-17.6797	149.4068	4/4/2020 9:27:11 PM	Time Series
Deaths	0	1	2/22/2020	Taiwan*	N/A				23.7	121	4/4/2020 9:27:11 PM	Time Series
Deaths	0	0	3/4/2020	Mexico	N/A				23.6345	-102.5528	4/4/2020 9:27:11 PM	Time Series
Deaths	0	1	3/2/2020	China	Shaanxi				35.1917	108.8701	4/4/2020 9:27:11 PM	Time Series
Deaths	0	2	3/22/2020	China	Liaoning				41.2956	122.6085	4/4/2020 9:27:11 PM	Time Series
Deaths	0	0	3/4/2020	Belarus	N/A				53.7098	27.9534	4/4/2020 9:27:11 PM	Time Series
Deaths	0	0	4/2/2020	Eritrea	N/A				15.1794	39.7823	4/4/2020 9:27:11 PM	Time Series
Deaths	0	1	3/10/2020	Canada	British Columbia				49.2827	-123.1207	4/4/2020 9:27:11 PM	Time Series
Deaths	0	0	4/4/2020	France	French Guiana				3.9339	-53.1258	4/4/2020 9:27:11 PM	Time Series
Confirmed	0	1	3/7/2020	South Africa	N/A				-30.5595	22.9375	4/4/2020 9:27:11 PM	Time Series
Deaths	0	1	3/19/2020	Panama	N/A				8.538	-80.7821	4/4/2020 9:27:11 PM	Time Series
Deaths	0	0	3/22/2020	Kenya	N/A				-0.0236	37.9062	4/4/2020 9:27:11 PM	Time Series
Deaths	0	0	3/4/2020	Suriname	N/A				3.9193	-56.0278	4/4/2020 9:27:11 PM	Time Series
Confirmed	0	0	1/23/2020	Mauritius	N/A				-20.2	57.5	4/4/2020 9:27:11 PM	Time Series
Deaths	0	0	2/2/2020	Canada	Nova Scotia				44.682	-63.7443	4/4/2020 9:27:11 PM	Time Series
Deaths	0	0	2/7/2020	Togo	N/A				8.6195	0.8248	4/4/2020 9:27:11 PM	Time Series
Confirmed	0	4	3/20/2020	France	St Martin				18.0708	-63.0501	4/4/2020 9:27:11 PM	Time Series
Confirmed	0	3	2/16/2020	India	N/A				21	78	4/4/2020 9:27:11 PM	Time Series
Deaths	0	0	2/25/2020	El Salvador	N/A				13.7942	-88.8965	4/4/2020 9:27:11 PM	Time Series
Deaths	0	0	2/23/2020	United Kingdom	Channel Islands				49.3723	-2.3644	4/4/2020 9:27:11 PM	Time Series
Deaths	0	0	1/28/2020	Jamaica	N/A				18.1096	-77.2975	4/4/2020 9:27:11 PM	Time Series
Deaths	3	26	3/27/2020	Malaysia	N/A				2.5	112.5	4/4/2020 9:27:11 PM	Time Series
Deaths	0	0	2/28/2020	United Kingdom	Channel Islands				49.3723	-2.3644	4/4/2020 9:27:11 PM	Time Series
Deaths	0	0	3/18/2020	Canada	Newfoundland and Labrador				53.1355	-57.6604	4/4/2020 9:27:11 PM	Time Series
Confirmed	0	0	2/3/2020	Bahamas	N/A				25.0343	-77.3963	4/4/2020 9:27:11 PM	Time Series
Confirmed	0	3	2/11/2020	Canada	Ontario				51.2538	-85.3232	4/4/2020 9:27:11 PM	Time Series
Confirmed	3	9	3/7/2020	Azerbaijan	N/A				40.1431	47.5769	4/4/2020 9:27:11 PM	Time Series
Confirmed	5233	64338	4/3/2020	France	N/A				46.2276	2.2137	4/4/2020 9:27:11 PM	Time Series
Deaths	0	0	1/26/2020	Sudan	N/A				12.8628	30.2176	4/4/2020 9:27:11 PM	Time Series
Deaths	0	0	2/17/2020	Mexico	N/A				23.6345	-102.5528	4/4/2020 9:27:11 PM	Time Series
Confirmed	0	0	2/25/2020	Madagascar	N/A				-18.7669	46.8691	4/4/2020 9:27:11 PM	Time Series
Confirmed	26	78	3/17/2020	Armenia	N/A				40.0691	45.0382	4/4/2020 9:27:11 PM	Time Series
Confirmed	0	145	3/25/2020	China	Tianjin				39.3054	117.323	4/4/2020 9:27:11 PM	Time Series
Confirmed	0	1	3/23/2020	Saint Vincent and the Grenadines	N/A				12.9843	-61.2872	4/4/2020 9:27:11 PM	Time Series
Confirmed	0	0	2/8/2020	Equatorial Guinea	N/A				1.5	10	4/4/2020 9:27:11 PM	Time Series
Confirmed	0	0	2/7/2020	New Zealand	N/A				-40.9006	174.886	4/4/2020 9:27:11 PM	Time Series
Deaths	0	0	2/22/2020	Latvia	N/A				56.8796	24.6032	4/4/2020 9:27:11 PM	Time Series
Deaths	0	0	3/4/2020	Cambodia	N/A				11.55	104.9167	4/4/2020 9:27:11 PM	Time Series
Deaths	0	0	3/7/2020	Montenegro	N/A				42.5	19.3	4/4/2020 9:27:11 PM	Time Series
Deaths	0	1	2/24/2020	China	Fujian				26.0789	117.9874	4/4/2020 9:27:11 PM	Time Series
Confirmed	0	0	1/25/2020	Chile	N/A				-35.6751	-71.543	4/4/2020 9:27:11 PM	Time Series
Confirmed	0	0	3/11/2020	France	New Caledonia				-20.9043	165.618	4/4/2020 9:27:11 PM	Time Series
Confirmed	76	9037	3/24/2020	Korea, South	N/A				36	128	4/4/2020 9:27:11 PM	Time Series
Confirmed	0	0	3/8/2020	Timor-Leste	N/A				-8.874217	125.727539	4/4/2020 9:27:11 PM	Time Series
Deaths	28	2959	3/7/2020	China	Hubei				30.9756	112.2707	4/4/2020 9:27:11 PM	Time Series
Confirmed	11	537	3/25/2020	Qatar	N/A				25.3548	51.1839	4/4/2020 9:27:11 PM	Time Series
Confirmed	0	176	3/22/2020	China	Yunnan				24.974	101.487	4/4/2020 9:27:11 PM	Time Series
Deaths	0	0	2/2/2020	Belgium	N/A				50.8333	4	4/4/2020 9:27:11 PM	Time Series
Deaths	0	0	1/31/2020	Germany	N/A				51	9	4/4/2020 9:27:11 PM	Time Series
Confirmed	0	0	2/25/2020	Canada	Alberta				53.9333	-116.5765	4/4/2020 9:27:11 PM	Time Series
Confirmed	115	900	3/31/2020	Serbia	N/A				44.0165	21.0059	4/4/2020 9:27:11 PM	Time Series
Confirmed	0	0	2/14/2020	Canada	Manitoba				53.7609	-98.8139	4/4/2020 9:27:11 PM	Time Series
Deaths	0	0	3/10/2020	Greece	N/A				39.0742	21.8243	4/4/2020 9:27:11 PM	Time Series
Deaths	0	0	2/2/2020	South Africa	N/A				-30.5595	22.9375	4/4/2020 9:27:11 PM	Time Series
Confirmed	0	0	2/2/2020	France	Guadeloupe				16.25	-61.5833	4/4/2020 9:27:11 PM	Time Series
Confirmed	13	125	4/1/2020	Kosovo	N/A				42.602636	20.902977	4/4/2020 9:27:11 PM	Time Series
Confirmed	0	75	3/28/2020	China	Ningxia				37.2692	106.1655	4/4/2020 9:27:11 PM	Time Series
Confirmed	0	0	3/7/2020	Madagascar	N/A				-18.7669	46.8691	4/4/2020 9:27:11 PM	Time Series
Deaths	0	1	3/23/2020	China	Jiangxi				27.614	115.7221	4/4/2020 9:27:11 PM	Time Series
Confirmed	36	394	3/28/2020	Lithuania	N/A				55.1694	23.8813	4/4/2020 9:27:11 PM	Time Series
Confirmed	0	617	3/25/2020	Canada	British Columbia				49.2827	-123.1207	4/4/2020 9:27:11 PM	Time Series
Confirmed	0	0	3/1/2020	Haiti	N/A				18.9712	-72.2852	4/4/2020 9:27:11 PM	Time Series
Confirmed	13	334	4/4/2020	France	Reunion				-21.1351	55.2471	4/4/2020 9:27:11 PM	Time Series
Deaths	3	18	3/28/2020	Luxembourg	N/A				49.8153	6.1296	4/4/2020 9:27:11 PM	Time Series
Deaths	0	0	2/27/2020	Iraq	N/A				33	44	4/4/2020 9:27:11 PM	Time Series
Confirmed	0	0	3/14/2020	Eritrea	N/A				15.1794	39.7823	4/4/2020 9:27:11 PM	Time Series
Deaths	0	0	2/13/2020	Netherlands	Aruba				12.5186	-70.0358	4/4/2020 9:27:11 PM	Time Series
Confirmed	0	0	3/12/2020	Burma	N/A				21.9162	95.956	4/4/2020 9:27:11 PM	Time Series
Deaths	1	2	3/29/2020	South Africa	N/A				-30.5595	22.9375	4/4/2020 9:27:11 PM	Time Series
Deaths	0	0	3/13/2020	United Kingdom	Cayman Islands				19.3133	-81.2546	4/4/2020 9:27:11 PM	Time Series
Confirmed	0	0	3/1/2020	Mongolia	N/A				46.8625	103.8467	4/4/2020 9:27:11 PM	Time Series
Deaths	0	0	3/6/2020	China	Qinghai				35.7452	95.9956	4/4/2020 9:27:11 PM	Time Series
Deaths	0	0	1/30/2020	Saint Lucia	N/A				13.9094	-60.9789	4/4/2020 9:27:11 PM	Time Series
Confirmed	0	0	2/3/2020	Kenya	N/A				-0.0236	37.9062	4/4/2020 9:27:11 PM	Time Series
Confirmed	0	3	3/25/2020	Antigua and Barbuda	N/A				17.0608	-61.7964	4/4/2020 9:27:11 PM	Time Series
Confirmed	3	11	3/18/2020	Canada	New Brunswick				46.5653	-66.4619	4/4/2020 9:27:11 PM	Time Series
Deaths	0	0	2/28/2020	Germany	N/A				51	9	4/4/2020 9:27:11 PM	Time Series
Deaths	0	0	3/16/2020	Timor-Leste	N/A				-8.874217	125.727539	4/4/2020 9:27:11 PM	Time Series
Confirmed	0	631	2/24/2020	China	Jiangsu				32.9711	119.455	4/4/2020 9:27:11 PM	Time Series
Confirmed	0	0	2/3/2020	Benin	N/A				9.3077	2.3158	4/4/2020 9:27:11 PM	Time Series
Deaths	0	0	1/29/2020	Malta	N/A				35.9375	14.3754	4/4/2020 9:27:11 PM	Time Series
Deaths	0	0	3/5/2020	Israel	N/A				31	35	4/4/2020 9:27:11 PM	Time Series
Deaths	0	0	3/21/2020	Cabo Verde	N/A				16.5388	-23.0418	4/4/2020 9:27:11 PM	Time Series
Confirmed	0	168	3/7/2020	China	Hainan				19.1959	109.7453	4/4/2020 9:27:11 PM	Time Series
Confirmed	0	0	2/22/2020	Jordan	N/A				31.24	36.51	4/4/2020 9:27:11 PM	Time Series
Deaths	0	0	3/13/2020	Canada	Manitoba				53.7609	-98.8139	4/4/2020 9:27:11 PM	Time Series
Confirmed	20	54	3/16/2020	Colombia	N/A				4.5709	-74.2973	4/4/2020 9:27:11 PM	Time Series
Confirmed	0	0	2/3/2020	Netherlands	Aruba				12.5186	-70.0358	4/4/2020 9:27:11 PM	Time Series
Confirmed	1	1	3/4/2020	Poland	N/A				51.9194	19.1451	4/4/2020 9:27:11 PM	Time Series
Confirmed	0	0	1/24/2020	Israel	N/A				31	35	4/4/2020 9:27:11 PM	Time Series
Deaths	0	3	4/1/2020	China	Xinjiang				41.1129	85.2401	4/4/2020 9:27:11 PM	Time Series
Deaths	2	5	4/2/2020	Venezuela	N/A				6.4238	-66.5897	4/4/2020 9:27:11 PM	Time Series
Confirmed	1	1	3/31/2020	Sierra Leone	N/A				8.460555	-11.779889	4/4/2020 9:27:11 PM	Time Series
Confirmed	0	0	1/31/2020	Botswana	N/A				-22.3285	24.6849	4/4/2020 9:27:11 PM	Time Series
Deaths	0	0	2/13/2020	Germany	N/A				51	9	4/4/2020 9:27:11 PM	Time Series
Confirmed	0	73	3/1/2020	China	Ningxia				37.2692	106.1655	4/4/2020 9:27:11 PM	Time Series
Confirmed	6	24	3/15/2020	Bosnia and Herzegovina	N/A				43.9159	17.6791	4/4/2020 9:27:11 PM	Time Series
Confirmed	0	1018	3/16/2020	China	Hunan				27.6104	111.7088	4/4/2020 9:27:11 PM	Time Series
Confirmed	1	396	2/21/2020	China	Beijing				40.1824	116.4142	4/4/2020 9:27:11 PM	Time Series
Confirmed	0	0	3/18/2020	Niger	N/A				17.6078	8.0817	4/4/2020 9:27:11 PM	Time Series
Confirmed	0	0	2/8/2020	Kyrgyzstan	N/A				41.2044	74.7661	4/4/2020 9:27:11 PM	Time Series
Deaths	0	0	3/19/2020	Belarus	N/A				53.7098	27.9534	4/4/2020 9:27:11 PM	Time Series
Deaths	0	0	3/24/2020	Angola	N/A				-11.2027	17.8739	4/4/2020 9:27:11 PM	Time Series
Deaths	0	0	2/7/2020	Iran	N/A				32	53	4/4/2020 9:27:11 PM	Time Series
Confirmed	0	8	3/29/2020	Guyana	N/A				5	-58.75	4/4/2020 9:27:11 PM	Time Series
Confirmed	0	0	2/7/2020	Uruguay	N/A				-32.5228	-55.7658	4/4/2020 9:27:11 PM	Time Series
Confirmed	0	0	2/7/2020	France	Guadeloupe				16.25	-61.5833	4/4/2020 9:27:11 PM	Time Series
Deaths	0	0	2/11/2020	China	Yunnan				24.974	101.487	4/4/2020 9:27:11 PM	Time Series
Deaths	0	0	2/6/2020	Rwanda	N/A				-1.9403	29.8739	4/4/2020 9:27:11 PM	Time Series
Deaths	0	1	3/29/2020	Netherlands	Curacao				12.1696	-68.99	4/4/2020 9:27:11 PM	Time Series
Deaths	0	0	2/11/2020	Angola	N/A				-11.2027	17.8739	4/4/2020 9:27:11 PM	Time Series
Deaths	0	0	1/31/2020	Gambia	N/A				13.4432	-15.3101	4/4/2020 9:27:11 PM	Time Series
Deaths	0	0	3/11/2020	Denmark	Faroe Islands				61.8926	-6.9118	4/4/2020 9:27:11 PM	Time Series
Confirmed	0	0	2/6/2020	Libya	N/A				26.3351	17.228331	4/4/2020 9:27:11 PM	Time Series
Deaths	0	0	2/27/2020	Canada	Yukon				64.2823	-135	4/4/2020 9:27:11 PM	Time Series
Confirmed	0	133	3/1/2020	China	Shanxi				37.5777	112.2922	4/4/2020 9:27:11 PM	Time Series
Deaths	0	0	2/2/2020	Congo (Kinshasa)	N/A				-4.0383	21.7587	4/4/2020 9:27:11 PM	Time Series
Confirmed	34	202	2/1/2020	China	Jiangsu				32.9711	119.455	4/4/2020 9:27:11 PM	Time Series
Confirmed	0	0	2/2/2020	Suriname	N/A				3.9193	-56.0278	4/4/2020 9:27:11 PM	Time Series
Confirmed	198	598	3/11/2020	Norway	N/A				60.472	8.4689	4/4/2020 9:27:11 PM	Time Series
Deaths	0	0	3/16/2020	Nepal	N/A				28.1667	84.25	4/4/2020 9:27:11 PM	Time Series
Confirmed	0	1	1/31/2020	Finland	N/A				64	26	4/4/2020 9:27:11 PM	Time Series
Confirmed	260	1654	3/25/2020	Czechia	N/A				49.8175	15.473	4/4/2020 9:27:11 PM	Time Series
Confirmed	4	4	3/8/2020	Maldives	N/A				3.2028	73.2207	4/4/2020 9:27:11 PM	Time Series
Deaths	0	1	4/2/2020	Botswana	N/A				-22.3285	24.6849	4/4/2020 9:27:11 PM	Time Series
Confirmed	0	0	3/2/2020	United Kingdom	Bermuda				32.3078	-64.7505	4/4/2020 9:27:11 PM	Time Series
Confirmed	24	410	3/25/2020	China	Hong Kong				22.3	114.2	4/4/2020 9:27:11 PM	Time Series
Deaths	0	0	2/24/2020	Jamaica	N/A				18.1096	-77.2975	4/4/2020 9:27:11 PM	Time Series
Deaths	0	0	2/12/2020	Denmark	N/A				56.2639	9.5018	4/4/2020 9:27:11 PM	Time Series
Deaths	0	0	3/6/2020	Tunisia	N/A				34	9	4/4/2020 9:27:11 PM	Time Series
Confirmed	4	79	3/11/2020	Israel	N/A				31	35	4/4/2020 9:27:11 PM	Time Series
Deaths	0	0	3/12/2020	Ethiopia	N/A				9.145	40.4897	4/4/2020 9:27:11 PM	Time Series
Confirmed	0	0	2/9/2020	Bosnia and Herzegovina	N/A				43.9159	17.6791	4/4/2020 9:27:11 PM	Time Series
Confirmed	7	38	3/28/2020	Kenya	N/A				-0.0236	37.9062	4/4/2020 9:27:11 PM	Time Series
Confirmed	60	161	3/7/2020	Sweden	N/A				63	16	4/4/2020 9:27:11 PM	Time Series
Deaths	0	0	2/26/2020	Jordan	N/A				31.24	36.51	4/4/2020 9:27:11 PM	Time Series
[truncated: 516,741 more rows]
