# Supplementary material for: A fractal kinetics SI model can explain the dynamics of COVID-19 epidemics
Source: PLoS One. 2020 Aug 11;15(8):e0237304. doi: 10.1371/journal.pone.0237304 (PMC7418974; doi:10.1371/journal.pone.0237304)
Supplement: S2 File — The file contains population data for each country that we have studied. The 2018 population data were used in combination with the data of χ2 to calculate the fraction of COVID-19 cases per country. The file was obtained from the World Bank data repository [22]. (CSV) [file pone.0237304.s002.csv]

Country Name	Country Code	2018
Aruba	ABW	105845
Afghanistan	AFG	37172386
Angola	AGO	30809762
Albania	ALB	2866376
Andorra	AND	77006
Arab World	ARB	419790588
United Arab Emirates	ARE	9630959
Argentina	ARG	44494502
Armenia	ARM	2951776
American Samoa	ASM	55465
Antigua and Barbuda	ATG	96286
Australia	AUS	24992369
Austria	AUT	8847037
Azerbaijan	AZE	9942334
Burundi	BDI	11175378
Belgium	BEL	11422068
Benin	BEN	11485048
Burkina Faso	BFA	19751535
Bangladesh	BGD	161356039
Bulgaria	BGR	7024216
Bahrain	BHR	1569439
The Bahamas	BHS	385640
Bosnia and Herzegovina	BIH	3323929
Belarus	BLR	9485386
Belize	BLZ	383071
Bermuda	BMU	63968
Bolivia	BOL	11353142
Brazil	BRA	209469333
Barbados	BRB	286641
Brunei	BRN	428962
Bhutan	BTN	754394
Botswana	BWA	2254126
Central African Republic	CAF	4666377
Canada	CAN	37058856
Central Europe and the Baltics	CEB	102511922
Switzerland	CHE	8516543
Channel Islands	CHI	170499
Chile	CHL	18729160
China	CHN	1392730000
Cote d'Ivoire	CIV	25069229
Cameroon	CMR	25216237
Congo (Kinshasa)	COD	84068091
Congo (Brazzaville)	COG	5244363
Colombia	COL	49648685
Comoros	COM	832322
Cabo Verde	CPV	543767
Costa Rica	CRI	4999441
Caribbean small states	CSS	7358965
Cuba	CUB	11338138
Curacao	CUW	159849
Cayman Islands	CYM	64174
Cyprus	CYP	1189265
Czechia	CZE	10625695
Germany	DEU	82927922
Djibouti	DJI	958920
Dominica	DMA	71625
Denmark	DNK	5797446
Dominican Republic	DOM	10627165
Algeria	DZA	42228429
East Asia & Pacific (excluding high income)	EAP	2081651801
Early-demographic dividend	EAR	3249140605
East Asia & Pacific	EAS	2328220870
Europe & Central Asia (excluding high income)	ECA	417797257
Europe & Central Asia	ECS	918793590
Ecuador	ECU	17084357
Egypt	EGY	98423595
Euro area	EMU	341783171
Eritrea	ERI
Spain	ESP	46723749
Estonia	EST	1320884
Ethiopia	ETH	109224559
European Union	EUU	513213363
Fragile and conflict affected situations	FCS	515215936
Finland	FIN	5518050
Fiji	FJI	883483
France	FRA	66987244
Faroe Islands	FRO	48497
Micronesia, Fed. Sts.	FSM	112640
Gabon	GAB	2119275
United Kingdom	GBR	66488991
Georgia	GEO	3731000
Ghana	GHA	29767108
Gibraltar	GIB	33718
Guinea	GIN	12414318
Gambia, The	GMB	2280102
Guinea-Bissau	GNB	1874309
Equatorial Guinea	GNQ	1308974
Greece	GRC	10727668
Grenada	GRD	111454
Greenland	GRL	56025
Guatemala	GTM	17247807
Guam	GUM	165768
Guyana	GUY	779004
High income	HIC	1210312147
Hong Kong SAR, China	HKG	7451000
Honduras	HND	9587522
Heavily indebted poor countries (HIPC)	HPC	780234406
Croatia	HRV	4089400
Haiti	HTI	11123176
Hungary	HUN	9768785
IBRD only	IBD	4772284113
IDA & IBRD total	IBT	6412522234
IDA total	IDA	1640238121
IDA blend	IDB	555830605
Indonesia	IDN	267663435
IDA only	IDX	1084407516
Isle of Man	IMN	84077
India	IND	1352617328
Not classified	INX
Ireland	IRL	4853506
Iran	IRN	81800269
Iraq	IRQ	38433600
Iceland	ISL	353574
Israel	ISR	8883800
Italy	ITA	60431283
Jamaica	JAM	2934855
Jordan	JOR	9956011
Japan	JPN	126529100
Kazakhstan	KAZ	18276499
Kenya	KEN	51393010
Kyrgyz Republic	KGZ	6315800
Cambodia	KHM	16249798
Kiribati	KIR	115847
St. Kitts and Nevis	KNA	52441
Korea, South	KOR	51635256
Kuwait	KWT	4137309
Latin America & Caribbean (excluding high income)	LAC	609013934
Lao PDR	LAO	7061507
Lebanon	LBN	6848925
Liberia	LBR	4818977
Libya	LBY	6678567
Saint Lucia	LCA	181889
Latin America & Caribbean	LCN	641357515
Least developed countries: UN classification	LDC	1009662578
Low income	LIC	705417321
Liechtenstein	LIE	37910
Sri Lanka	LKA	21670000
Lower middle income	LMC	3022905169
Low & middle income	LMY	6383958209
Lesotho	LSO	2108132
Late-demographic dividend	LTE	2288665963
Lithuania	LTU	2789533
Luxembourg	LUX	607728
Latvia	LVA	1926542
Macao SAR, China	MAC	631636
St. Martin (French part)	MAF	37264
Morocco	MAR	36029138
Monaco	MCO	38682
Moldova	MDA	3545883
Madagascar	MDG	26262368
Maldives	MDV	515696
Middle East & North Africa	MEA	448912859
Mexico	MEX	126190788
Marshall Islands	MHL	58413
Middle income	MIC	5678540888
North Macedonia	MKD	2082958
Mali	MLI	19077690
Malta	MLT	483530
Myanmar	MMR	53708395
Middle East & North Africa (excluding high income)	MNA	382896715
Montenegro	MNE	622345
Mongolia	MNG	3170208
Northern Mariana Islands	MNP	56882
Mozambique	MOZ	29495962
Mauritania	MRT	4403319
Mauritius	MUS	1265303
Malawi	MWI	18143315
Malaysia	MYS	31528585
North America	NAC	364290258
Namibia	NAM	2448255
New Caledonia	NCL	284060
Niger	NER	22442948
Nigeria	NGA	195874740
Nicaragua	NIC	6465513
Netherlands	NLD	17231017
Norway	NOR	5314336
Nepal	NPL	28087871
Nauru	NRU	12704
New Zealand	NZL	4885500
OECD members	OED	1303529456
Oman	OMN	4829483
Other small states	OSS	30758989
Pakistan	PAK	212215030
Panama	PAN	4176873
Peru	PER	31989256
Philippines	PHL	106651922
Palau	PLW	17907
Papua New Guinea	PNG	8606316
Poland	POL	37978548
Pre-demographic dividend	PRE	919485393
Puerto Rico	PRI	3195153
Korea, Dem. People’s Rep.	PRK	25549819
Portugal	PRT	10281762
Paraguay	PRY	6956071
West Bank and Gaza	PSE	4569087
Pacific island small states	PSS	2457367
Post-demographic dividend	PST	1109997273
French Polynesia	PYF	277679
Qatar	QAT	2781677
Romania	ROU	19473936
Russia	RUS	144478050
Rwanda	RWA	12301939
South Asia	SAS	1814388744
Saudi Arabia	SAU	33699947
Sudan	SDN	41801533
Senegal	SEN	15854360
Singapore	SGP	5638676
Solomon Islands	SLB	652858
Sierra Leone	SLE	7650154
El Salvador	SLV	6420744
San Marino	SMR	33785
Somalia	SOM	15008154
Serbia	SRB	6982084
Sub-Saharan Africa (excluding high income)	SSA	1078209758
South Sudan	SSD	10975920
Sub-Saharan Africa	SSF	1078306520
Small states	SST	40575321
Sao Tome and Principe	STP	211028
Suriname	SUR	575991
Slovakia	SVK	5447011
Slovenia	SVN	2067372
Sweden	SWE	10183175
Eswatini	SWZ	1136191
Sint Maarten (Dutch part)	SXM	40654
Seychelles	SYC	96762
Syrian Arab Republic	SYR	16906283
Turks and Caicos Islands	TCA	37665
Chad	TCD	15477751
East Asia & Pacific (IDA & IBRD countries)	TEA	2056064424
Europe & Central Asia (IDA & IBRD countries)	TEC	459865205
Togo	TGO	7889094
Thailand	THA	69428524
Tajikistan	TJK	9100837
Turkmenistan	TKM	5850908
Latin America & the Caribbean (IDA & IBRD countries)	TLA	625569713
Timor-Leste	TLS	1267972
Middle East & North Africa (IDA & IBRD countries)	TMN	378327628
Tonga	TON	103197
South Asia (IDA & IBRD)	TSA	1814388744
Sub-Saharan Africa (IDA & IBRD countries)	TSS	1078306520
Trinidad and Tobago	TTO	1389858
Tunisia	TUN	11565204
Turkey	TUR	82319724
Tuvalu	TUV	11508
Tanzania	TZA	56318348
Uganda	UGA	42723139
Ukraine	UKR	44622516
Upper middle income	UMC	2655635719
Uruguay	URY	3449299
US	USA	327167434
Uzbekistan	UZB	32955400
Saint Vincent and the Grenadines	VCT	110210
Venezuela	VEN	28870195
British Virgin Islands	VGB	29802
Virgin Islands (U.S.)	VIR	106977
Vietnam	VNM	95540395
Vanuatu	VUT	292680
World	WLD	7594270356
Samoa	WSM	196130
Kosovo	XKX	1845300
Yemen, Rep.	YEM	28498687
South Africa	ZAF	57779622
Zambia	ZMB	17351822
Zimbabwe	ZWE	14439018
Taiwan*	TTT	23780452
