# Supplementary material for: A fractal kinetics SI model can explain the dynamics of COVID-19 epidemics
Source: PLoS One. 2020 Aug 11;15(8):e0237304. doi: 10.1371/journal.pone.0237304 (PMC7418974; doi:10.1371/journal.pone.0237304)
Supplement: S4 File — Fitting results including estimated parameter values, chi-squared χ2, reduced chi-squared and Akaike information Criterion for the 55 Countries that we have studied and appear in Fig 4. (CSV) [file pone.0237304.s004.csv]

	a/N	c	h	chisqr	redchi	AIC
Algeria	1.065156519970914e-06	28.33322874510489	1.630266960304665	1.3872033904581617e-11	3.8533427512726715e-13	-1111.9236080189226
Argentina	7.648964387712043e-07	652.5620914273719	1.7213445406163945	1.1728248898957893e-11	4.0442237582613423e-13	-910.3122128378611
Australia	23491.85976564746	2629.979860558787	7.128219343862943	5.497259501152412e-10	8.32918106235214e-12	-1757.3438339907266
Austria	0.0014221192192954261	369.2950723396284	3.4412285339476485	2.2964254306482237e-08	6.378959529578399e-10	-822.8626568311041
Belgium	0.004246411679198362	57.5821069927258	3.229204763457296	2.5736337030045557e-08	4.515146847376413e-10	-1288.182390819126
Brazil	4.199796998312311e-08	2.8722050515739284e-08	1.1722397228078685	2.3293639902473343e-11	6.655325686420955e-13	-1062.5762228803612
Canada	0.2319901726616732	346.56835316687557	4.315458290074111	5.431710390657725e-10	8.22986422826928e-12	-1758.1715319172188
Chile	1.3463318757764599e-06	30.94960315501131	1.6103983471757592	7.765378445966075e-11	2.677716705505543e-12	-849.8238954532517
China	1.4453419444170672e-06	16302.282707374135	3.4896251094990447	4.827977608027042e-10	6.89711086861006e-12	-1873.1574375236949
Colombia	1.2008644429334048e-07	0.1486338796765334	1.2254447146008234	3.987963907005247e-12	1.533832271925095e-13	-852.8360481834319
Croatia	0.0015002461706658285	1220.8490488491418	3.1524371553966652	4.2465975110536697e-10	1.1796104197371305e-11	-978.4884854769133
Czechia	3.342670290995227e-06	112.30882943804214	1.7699379002595377	8.995129189073551e-10	2.9016545771205003e-11	-822.0879596478474
Denmark	5.090670466887399e-07	1.3335107018619397e-08	1.085334521093202	1.8364344792387383e-08	5.401277880113937e-10	-786.6795916733595
Dominican Republic	0.001074174966815191	2375.9446730794366	3.389558352344152	2.1289949525731628e-10	6.867725653461816e-12	-871.0830889411333
Ecuador	9.184369579872838e-06	525.1404288955365	2.163695053568023	1.0026768693269951e-09	3.234441513958049e-11	-818.3964043347551
Egypt	1.2386803800051522e-07	0.4838903444151976	1.3041511597487845	1.4141487254849377e-12	3.0088270754998675e-14	-1553.82581893655
Estonia	5.182446920115597e-06	0.5458978043284801	1.2988485151643538	1.8173463179999744e-08	5.345136229411689e-10	-787.0661876025349
Finland	0.07226642312754766	900.6802989144643	3.782976072021704	1.2990666815371392e-09	2.0620106056145067e-11	-1620.9841176352404
France	4.0860383479257617e-07	5.882013986990842e-09	1.2986307179206888	4.38502750247723e-08	6.448569856584162e-10	-1499.5666953503644
Germany	0.06127862704466647	233.41385858284357	4.3135858113404995	3.6584228953722495e-09	5.628342915957307e-11	-1601.9104145525268
Greece	5.09445653260684e-07	0.45358336296021107	1.2396422699671485	1.5580912852844644e-10	4.451689386527041e-12	-990.3590709991655
India	4.0761011962614e-08	7.032809194762457e-05	1.421172547077457	1.3739835290713543e-13	2.21610246624412e-15	-2190.3681527232484
Indonesia	7.275737096151635e-08	2286.482153422171	1.598489617153012	9.86573868500957e-14	3.2885795616698568e-15	-1097.6398179621995
Iran	1.5886299893329839e-07	15.806061283419417	1.4718117623691818	1.5777706734333162e-08	3.7565968415078957e-10	-973.7098657146911
Ireland	1.5937206545756267e-05	60.53278327673299	1.943544874006049	2.2032145782458428e-09	6.885045557018259e-11	-816.1043751415106
Israel	0.008888332464331768	296.4701332383426	3.6641666342785406	7.308364038093171e-09	1.8270910095232927e-10	-961.3041995740986
Italy	0.004526663300322006	200.6067859010357	3.796386623933765	2.0977307183684278e-08	3.4389028169974226e-10	-1391.6772913384752
Japan	2.0366248435105344e-07	15.336425557010042	1.454548695355014	5.1309755131766934e-11	7.329965018823848e-13	-2036.802775505878
Korea, South	529.2463886575863	5268.943664807181	7.082130986800728	1.2665871630802771e-09	1.8094102329718246e-11	-1802.7501465632477
Luxembourg	0.01635602425891735	125.94151186231039	3.4887243248532807	7.848115109977727e-08	2.4525359718680397e-09	-691.0514395550274
Malaysia	0.6589169827826489	3954.677929765807	4.69937276696364	6.890454895608148e-11	1.0284261038221117e-12	-1929.2755911687136
Mexico	2.989853336424913e-07	234.86678983165547	1.6463905779546115	5.731788644927089e-13	1.7369056499779058e-14	-1137.759510393285
Netherlands	3.5250742273342474e-06	53.3244891219602	1.875587134057982	5.547713792531227e-09	1.6316805272150666e-10	-830.9695199309683
Norway	2.3539488357092044e-06	34.422414063584476	1.5369687249090025	9.011595085699625e-09	2.5747414530570357e-10	-836.1689164159388
Pakistan	2.988284466580626e-07	3110.927462504107	1.8618886925835665	2.450092138060967e-12	7.000263251602763e-14	-1148.1543024884775
Panama	1.2652630554240257e-06	0.5913447345070184	1.2672553211422959	1.408225632390776e-09	6.401025601776254e-11	-583.9952791659981
Peru	1.2597681456164346e-07	1.3377291718796869e-08	1.1021773092038578	4.3644883077020446e-11	1.678649349116171e-12	-783.444696003895
Philippines	2.3361634218730212e-05	66.07733840411181	2.362732790936108	1.913632206130905e-11	3.086503558275653e-13	-1869.4983115745924
Poland	4.107591064540579e-07	35.46419310507159	1.4967660122304522	4.777822845507427e-11	1.7063653019669382e-12	-837.1515859461113
Portugal	1.5636156360757964e-05	89.119292357608	2.1625637712337307	3.398076681818096e-09	1.1326922272726986e-10	-752.8866056860212
Qatar	6.681064581503233e-07	2.760742190410781e-08	1.0594244908028783	4.222263507268599e-08	1.3194573460214371e-09	-712.7480105771741
Romania	1.2334533070793728e-06	1.0924930494936227	1.4843621815329815	2.410688982535174e-10	6.887682807243355e-12	-973.7739309297838
Russia	3.765210276744385e-07	4.636824479931079e-09	1.3799166875825324	3.298516759852489e-12	5.407404524348343e-14	-1952.1716031083258
Saudi Arabia	1.5845393564080957e-06	1329.257112637509	1.9080900463592076	2.5839408716241157e-11	8.613136238747053e-13	-913.8957200809477
Serbia	2.4963514454414247e-06	9.442283179948058	1.5092714419726958	9.79575140028962e-10	3.7675966924190846e-11	-693.2247419662048
Singapore	1.1987613461627868e-05	18.58723765078372	1.6749620819344369	4.665686401054236e-09	6.761864349353966e-11	-1683.0981835678065
South Africa	0.014814526876163298	31275.158932457685	5.133134810409212	2.940912801820949e-11	1.0892269636373885e-12	-823.5274018387252
Spain	0.046533570302209386	99.85774853605494	4.180958717325863	2.921437015967013e-08	4.869061693278354e-10	-1347.9796103209019
Switzerland	0.0002033910849124989	173.7230845745621	2.8993206347410903	3.4209617261959855e-08	9.502671461655515e-10	-807.3185062098946
Thailand	686.3511635132777	16874.508424828236	6.426861218800586	1.6161164655337817e-11	2.3087378079054026e-13	-2121.1374688517158
Turkey	7.66897322880936e-07	161.74360509687207	1.9640191756234295	1.8273153047722822e-10	8.701501451296582e-12	-608.4253660121773
US	0.06515750206976598	108.04134620284597	4.451656564940146	3.0196774385647014e-10	4.3138249122352876e-12	-1907.414705829501
Ukraine	6.3709601032820885e-06	1091.8526730578283	2.2124012598759695	2.216166645503348e-12	7.641953950011545e-14	-963.6312976522008
United Arab Emirates	4.119231003652875e-06	6.638072980180709e-09	1.3421031251921263	8.746467892437098e-10	1.3883282368947775e-11	-1647.0924776869508
United Kingdom	3.5310177597492904e-05	6.756965598903191	2.3816017544308785	6.728503306539203e-10	1.103033328940853e-11	-1611.8164022833828
